# Supplementary material for: Simultaneous targeted and discovery-driven clinical proteotyping using hybrid-PRM/DIA
Source: Clin Proteomics. 2024 Apr 2;21:26. doi: 10.1186/s12014-024-09478-5 (PMC10988896; doi:10.1186/s12014-024-09478-5)
Supplement: Supplementary file 2 — Additional file 2: Table S1. List of biobanked melanoma patient samples monitored with hybrid-PRM/DIA and DIA. Table S2. Overview of jpt TAA peptide panel (heavy and light). Table S3. List of 30 AQUA peptides used as melanoma level-1/2 diagnostic markers. Table S4. PRM scheduling list of the 185 TAA peptides plus 11 retention time peptides. Table S5. Hybrid-PRM/DIA API input list for triggering of MSxPRM scans of the 185 TAA peptides. Table S6. Hybrid-PRM/DIA API input list for triggering of MSxPRM scans of the 179 TAA peptides. Table S7. Hybrid-PRM/DIA API input list for triggering of MSxPRM scans of the 120 TAA peptides. Table S8. Hybrid-PRM/DIA API input list for triggering of MSxPRM scans of the 60 TAA peptides. Table S9. Hybrid-PRM/DIA API input list for triggering of MSxPRM scans of the 30 melanoma AQUA peptides. Table S10. PRM scheduling list of the 30 melanoma AQUA peptides plus 11 iRT peptides. Table S11. List of the 65 level-1 and level-2 melanoma marker proteins/protein groups. Table S12. Quantitative protein matrix over 43 melanoma marker proteins in 95 patient samples. Values are log10-transformed and the basis of the heatmap in Fig. S4. The proteins discussed in Fig. 5B are indicated in red. [file 12014_2024_9478_MOESM2_ESM.xlsx]

## Sheet: TableS1
Table S1. List of biobanked melanoma patient samples monitored with hybrid-PRM/DIA and DIA.
Patient_ID	Condition	File Name
M040415	DIA	sgoetze_E2312_144
M040415	DIA	sgoetze_E2312_145
M160518	DIA	sgoetze_E2312_146
M160518	DIA	sgoetze_E2312_147
MM180713	DIA	sgoetze_E2312_148
MM180713	DIA	sgoetze_E2312_149
M130820	DIA	sgoetze_E2312_150
M130820	DIA	sgoetze_E2312_151
M180714	DIA	sgoetze_E2312_152
M180714	DIA	sgoetze_E2312_153
MM180406	DIA	sgoetze_E2312_154
MM180406	DIA	sgoetze_E2312_155
M040416	DIA	sgoetze_E2312_156
M040416	DIA	sgoetze_E2312_157
M130626	DIA	sgoetze_E2312_158
M130626	DIA	sgoetze_E2312_159
M170917	DIA	sgoetze_E2312_186
M170917	DIA	sgoetze_E2312_187
MM141204	DIA	sgoetze_E2312_188
MM141204	DIA	sgoetze_E2312_189
MM141212	DIA	sgoetze_E2312_194
MM141212	DIA	sgoetze_E2312_195
M090924	DIA	sgoetze_E2312_196
M090924	DIA	sgoetze_E2312_197
MM140805	DIA	sgoetze_E2312_198
MM140805	DIA	sgoetze_E2312_199
M160502	DIA	sgoetze_E2312_200
M160502	DIA	sgoetze_E2312_201
M150548	DIA	sgoetze_E2312_202
M150548	DIA	sgoetze_E2312_203
M131112	DIA	sgoetze_E2401_003
M131112	DIA	sgoetze_E2401_004
M160407	DIA	sgoetze_E2401_007
M160407	DIA	sgoetze_E2401_008
M161022	DIA	sgoetze_E2401_009
M161022	DIA	sgoetze_E2401_010
M150506	DIA	sgoetze_E2401_011
M150506	DIA	sgoetze_E2401_012
M040419 A	DIA	sgoetze_E2401_013
M040419 A	DIA	sgoetze_E2401_014
M170704	DIA	sgoetze_E2401_015
M170704	DIA	sgoetze_E2401_016
M171030-1	DIA	sgoetze_E2401_041
M171030-1	DIA	sgoetze_E2401_042
M140124	DIA	sgoetze_E2401_043
M140124	DIA	sgoetze_E2401_044
M040418	DIA	sgoetze_E2401_045
M040418	DIA	sgoetze_E2401_046
M130404	DIA	sgoetze_E2401_047
M130404	DIA	sgoetze_E2401_048
M130903	DIA	sgoetze_E2401_049
M130903	DIA	sgoetze_E2401_050
M180213	DIA	sgoetze_E2401_051
M180213	DIA	sgoetze_E2401_052
M180310	DIA	sgoetze_E2401_053
M180310	DIA	sgoetze_E2401_054
M141203	DIA	sgoetze_E2401_055
M141203	DIA	sgoetze_E2401_056
MM180525	DIA	sgoetze_E2401_057
MM180525	DIA	sgoetze_E2401_058
M040415	Hybrid	sgoetze_E2312_165
M040415	Hybrid	sgoetze_E2312_166
M160518	Hybrid	sgoetze_E2312_167
M160518	Hybrid	sgoetze_E2312_168
MM180713	Hybrid	sgoetze_E2312_169
MM180713	Hybrid	sgoetze_E2312_170
M130820	Hybrid	sgoetze_E2312_171
M130820	Hybrid	sgoetze_E2312_172
M180714	Hybrid	sgoetze_E2312_173
M180714	Hybrid	sgoetze_E2312_174
MM180406	Hybrid	sgoetze_E2312_175
MM180406	Hybrid	sgoetze_E2312_176
M040416	Hybrid	sgoetze_E2312_177b
M040416	Hybrid	sgoetze_E2312_178b
M130626	Hybrid	sgoetze_E2312_179b
M130626	Hybrid	sgoetze_E2312_180b
M170917	Hybrid	sgoetze_E2312_205
M170917	Hybrid	sgoetze_E2312_206
MM141204	Hybrid	sgoetze_E2312_207
MM141204	Hybrid	sgoetze_E2312_208
MM141212	Hybrid	sgoetze_E2312_213
MM141212	Hybrid	sgoetze_E2312_214
M090924	Hybrid	sgoetze_E2312_215
M090924	Hybrid	sgoetze_E2312_216b
MM140805	Hybrid	sgoetze_E2312_217
MM140805	Hybrid	sgoetze_E2312_218
M160502	Hybrid	sgoetze_E2312_219
M160502	Hybrid	sgoetze_E2312_220
M150548	Hybrid	sgoetze_E2312_221b
M150548	Hybrid	sgoetze_E2312_222
M131112	Hybrid	sgoetze_E2401_022
M131112	Hybrid	sgoetze_E2401_023
M160407	Hybrid	sgoetze_E2401_026
M160407	Hybrid	sgoetze_E2401_027
M161022	Hybrid	sgoetze_E2401_028
M161022	Hybrid	sgoetze_E2401_029
M150506	Hybrid	sgoetze_E2401_030
M150506	Hybrid	sgoetze_E2401_031
M040419 A	Hybrid	sgoetze_E2401_032
M040419 A	Hybrid	sgoetze_E2401_033
M170704	Hybrid	sgoetze_E2401_034
M170704	Hybrid	sgoetze_E2401_035
M171030-1	Hybrid	sgoetze_E2401_060
M171030-1	Hybrid	sgoetze_E2401_061
M140124	Hybrid	sgoetze_E2401_062
M140124	Hybrid	sgoetze_E2401_063b
M040418	Hybrid	sgoetze_E2401_064
M040418	Hybrid	sgoetze_E2401_065
M130404	Hybrid	sgoetze_E2401_066
M130404	Hybrid	sgoetze_E2401_067
M130903	Hybrid	sgoetze_E2401_068
M130903	Hybrid	sgoetze_E2401_069
M180213	Hybrid	sgoetze_E2401_070
M180213	Hybrid	sgoetze_E2401_071
M180310	Hybrid	sgoetze_E2401_072b
M180310	Hybrid	sgoetze_E2401_073
M141203	Hybrid	sgoetze_E2401_074
M141203	Hybrid	sgoetze_E2401_075
MM180525	Hybrid	sgoetze_E2401_076
MM180525	Hybrid	sgoetze_E2401_077

## Sheet: Table S2
Table S2. Overview of jpt TAA peptide panel (heavy and light).
SEQUENCE	Sequence (mod) light	MW (monoisotopic) light	MW (average) light	Sequence (mod) heavy	MW (monoisotopic) heavy	MW (average) heavy	comment	UNIPROT_ENTRY_NAME	Position START_END	Name	GENES	ALL_UNIPROT_UNIQUE_IDENTIFIERS	ENTRY_NAMES_Isoforms/Transcripts
YGPFGPPPPSQASSGQAR	YGPFGPPPPSQASSGQAR	179985907	180092408	YGPFGPPPPSQASSGQAX	180986734	181085364	Z=Carbamoylmethylated cysteine, K*/B= Lys U-13C6;U-15N2 , R*/X= Arg U-13C6;U-15N4	WT1_HUMAN	0109_0126	Wilms tumor protein	WT1;WT1;WT1;WT1;WT1;WT1;WT1;WT1;WT1	P19544;H0Y3F0;H0Y7K5;J3KNN9;P19544-2;P19544-3;P19544-4;P19544-7;P19544-8	H0Y3F0_HUMAN;H0Y7K5_HUMAN;J3KNN9_HUMAN;WT1_HUMAN;WT1_HUMAN;WT1_HUMAN;WT1_HUMAN;WT1_HUMAN
MFPNAPYLPSCLESQPAIR	MFPNAPYLPSZLESQPAIR	219006015	219152824	MFPNAPYLPSZLESQPAIX	220006842	22014578	Z=Carbamoylmethylated cysteine, K*/B= Lys U-13C6;U-15N2 , R*/X= Arg U-13C6;U-15N4	WT1_HUMAN	0127_0145	Wilms tumor protein	WT1;WT1;WT1;WT1;WT1;WT1;WT1;WT1;WT1	P19544;H0Y3F0;H0Y7K5;J3KNN9;P19544-2;P19544-3;P19544-4;P19544-7;P19544-8	H0Y3F0_HUMAN;H0Y7K5_HUMAN;J3KNN9_HUMAN;WT1_HUMAN;WT1_HUMAN;WT1_HUMAN;WT1_HUMAN;WT1_HUMAN
IHTHGVFR	IHTHGVFR	96551952	96609728	IHTHGVFX	97552779	97602684	Z=Carbamoylmethylated cysteine, K*/B= Lys U-13C6;U-15N2 , R*/X= Arg U-13C6;U-15N4	WT1_HUMAN	0288_0295	Wilms tumor protein	WT1;WT1;WT1;WT1;WT1;WT1;WT1;WT1;WT1;WT1;WT1;WT1	P19544;E9PKS2;H0Y7K5;H0YED9;J3KNN9;P19544-2;P19544-3;P19544-4;P19544-6;P19544-7;P19544-8;P19544-9	E9PKS2_HUMAN;H0Y7K5_HUMAN;H0YED9_HUMAN;J3KNN9_HUMAN;WT1_HUMAN;WT1_HUMAN;WT1_HUMAN;WT1_HUMAN;WT1_HUMAN;WT1_HUMAN;WT1_HUMAN
HTGEKPYQCDFK	HTGEKPYQZDFK	15086718	150964144	HTGEKPYQZDFB	1516686	151758419	Z=Carbamoylmethylated cysteine, K*/B= Lys U-13C6;U-15N2 , R*/X= Arg U-13C6;U-15N4	WT1_HUMAN	0347_0358	Wilms tumor protein	WT1;WT1;WT1;WT1;WT1;WT1;WT1;WT1;WT1;WT1	P19544;H0Y7K5;J3KNN9;P19544-2;P19544-3;P19544-4;P19544-6;P19544-7;P19544-8;P19544-9	H0Y7K5_HUMAN;J3KNN9_HUMAN;WT1_HUMAN;WT1_HUMAN;WT1_HUMAN;WT1_HUMAN;WT1_HUMAN;WT1_HUMAN;WT1_HUMAN
EGTINVHDVETQFNQYK	EGTINVHDVETQFNQYK	202094902	202213188	EGTINVHDVETQFNQYB	202896322	203007463	Z=Carbamoylmethylated cysteine, K*/B= Lys U-13C6;U-15N2 , R*/X= Arg U-13C6;U-15N4	MUC1_HUMAN	1109_1125	Mucin-1	MUC1;MUC1;MUC1;MUC1;MUC1;MUC1;MUC1;MUC1;MUC1;MUC1;MUC1;MUC1;MUC1;MUC1	P15941;A5YRV1;A6ZID9;B6ECA1;Q0VAP5;B1AVQ5;B1AVQ7;E7EUW3;P15941-2;P15941-3;P15941-4;P15941-6;P15941-7;P15941-8	A5YRV1_HUMAN;A6ZID9_HUMAN;B6ECA1_HUMAN;Q0VAP5_HUMAN;B1AVQ5_HUMAN;B1AVQ7_HUMAN;E7EUW3_HUMAN;MUC1_HUMAN;MUC1_HUMAN;MUC1_HUMAN;MUC1_HUMAN;MUC1_HUMAN;MUC1_HUMAN
QGGFLGLSNIK	QGGFLGLSNIK	113262404	113329746	QGGFLGLSNIB	114063824	114124021	Z=Carbamoylmethylated cysteine, K*/B= Lys U-13C6;U-15N2 , R*/X= Arg U-13C6;U-15N4	MUC1_HUMAN	1083_1093	Mucin-1	MUC1;MUC1;MUC1;MUC1;MUC1;MUC1;MUC1;MUC1;MUC1;MUC1;MUC1;MUC1	P15941;A6ZID9;B6ECA1;Q0VAP5;B1AVQ5;B1AVQ7;E7EUW3;P15941-2;P15941-3;P15941-4;P15941-7;P15941-8	A6ZID9_HUMAN;B6ECA1_HUMAN;Q0VAP5_HUMAN;B1AVQ5_HUMAN;B1AVQ7_HUMAN;E7EUW3_HUMAN;MUC1_HUMAN;MUC1_HUMAN;MUC1_HUMAN;MUC1_HUMAN;MUC1_HUMAN
NYGQLDIFPAR	NYGQLDIFPAR	129265132	129342702	NYGQLDIFPAX	130265959	130335658	Z=Carbamoylmethylated cysteine, K*/B= Lys U-13C6;U-15N2 , R*/X= Arg U-13C6;U-15N4	MUC1_HUMAN	1190_1200	Mucin-1	MUC1;MUC1;MUC1;MUC1;MUC1;MUC1;MUC1;MUC1;MUC1;MUC1;MUC1;MUC1;MUC1;MUC1;MUC1;MUC1;MUC1	P15941;A5YRV1;B6ECA1;Q0VAP5;Q7Z548;Q7Z550;B1AVQ5;B1AVQ7;E7EUW3;P15941-10;P15941-2;P15941-3;P15941-4;P15941-6;P15941-7;P15941-8;P15941-9	A5YRV1_HUMAN;B6ECA1_HUMAN;Q0VAP5_HUMAN;Q7Z548_HUMAN;Q7Z550_HUMAN;B1AVQ5_HUMAN;B1AVQ7_HUMAN;E7EUW3_HUMAN;MUC1_HUMAN;MUC1_HUMAN;MUC1_HUMAN;MUC1_HUMAN;MUC1_HUMAN;MUC1_HUMAN;MUC1_HUMAN;MUC1_HUMAN
DTYHPMSEYPTYHTHGR	DTYHPMSEYPTYHTHGR	209089046	209220664	DTYHPMSEYPTYHTHGX	210089873	21021362	Z=Carbamoylmethylated cysteine, K*/B= Lys U-13C6;U-15N2 , R*/X= Arg U-13C6;U-15N4	MUC1_HUMAN	1201_1217	Mucin-1	MUC1;MUC1;MUC1;MUC1;MUC1;MUC1;MUC1;MUC1;MUC1;MUC1;MUC1;MUC1;MUC1;MUC1;MUC1;MUC1;MUC1	P15941;A5YRV1;B6ECA1;Q0VAP5;Q7Z548;Q7Z550;B1AVQ5;B1AVQ7;E7EUW3;P15941-10;P15941-2;P15941-3;P15941-4;P15941-6;P15941-7;P15941-8;P15941-9	A5YRV1_HUMAN;B6ECA1_HUMAN;Q0VAP5_HUMAN;Q7Z548_HUMAN;Q7Z550_HUMAN;B1AVQ5_HUMAN;B1AVQ7_HUMAN;E7EUW3_HUMAN;MUC1_HUMAN;MUC1_HUMAN;MUC1_HUMAN;MUC1_HUMAN;MUC1_HUMAN;MUC1_HUMAN;MUC1_HUMAN;MUC1_HUMAN
LTQLGTFEDHFLSLQR	LTQLGTFEDHFLSLQR	190397919	190511472	LTQLGTFEDHFLSLQX	191398746	191504428	Z=Carbamoylmethylated cysteine, K*/B= Lys U-13C6;U-15N2 , R*/X= Arg U-13C6;U-15N4	EGFR_HUMAN	0038_0053	Epidermal growth factor receptor	EGFR;EGFR;EGFR;EGFR;EGFR	P00533;Q504U8;P00533-2;P00533-3;P00533-4	Q504U8_HUMAN;EGFR_HUMAN;EGFR_HUMAN;EGFR_HUMAN
GDSFTHTPPLDPQELDILK	GDSFTHTPPLDPQELDILK	212205821	212331858	GDSFTHTPPLDPQELDILB	213007241	213126133	Z=Carbamoylmethylated cysteine, K*/B= Lys U-13C6;U-15N2 , R*/X= Arg U-13C6;U-15N4	EGFR_HUMAN	0378_0396	Epidermal growth factor receptor	EGFR;EGFR;EGFR;EGFR;EGFR;EGFR	P00533;Q504U8;E9PFD7;P00533-2;P00533-3;P00533-4	Q504U8_HUMAN;E9PFD7_HUMAN;EGFR_HUMAN;EGFR_HUMAN;EGFR_HUMAN
MHLPSPTDSNFYR	MHLPSPTDSNFYR	1563714	156471994	MHLPSPTDSNFYX	157372227	15746495	Z=Carbamoylmethylated cysteine, K*/B= Lys U-13C6;U-15N2 , R*/X= Arg U-13C6;U-15N4	EGFR_HUMAN	0987_0999	Epidermal growth factor receptor	EGFR;EGFR;EGFR	P00533;Q504U8;E9PFD7	Q504U8_HUMAN;E9PFD7_HUMAN
FVVIQNEDLGPASPLDSTFYR	FVVIQNEDLGPASPLDSTFYR	236717464	236859568	FVVIQNEDLGPASPLDSTFYX	237718291	237852524	Z=Carbamoylmethylated cysteine, K*/B= Lys U-13C6;U-15N2 , R*/X= Arg U-13C6;U-15N4	ERBB2_HUMAN	0986_1006	Receptor tyrosine-protein kinase erbB-2	ERBB2;ERBB2;ERBB2;ERBB2;ERBB2;ERBB2	P04626;B4DTR1;J3QLU9;P04626-2;P04626-3;P04626-4	B4DTR1_HUMAN;J3QLU9_HUMAN;ERBB2_HUMAN;ERBB2_HUMAN;ERBB2_HUMAN
CWGESSEDCQSLTR	ZWGESSEDZQSLTR	171367228	171478862	ZWGESSEDZQSLTX	172368055	172471818	Z=Carbamoylmethylated cysteine, K*/B= Lys U-13C6;U-15N2 , R*/X= Arg U-13C6;U-15N4	ERBB2_HUMAN	0204_0217	Receptor tyrosine-protein kinase erbB-2	ERBB2;ERBB2;ERBB2;ERBB2	P04626;J3QLU9;F5H1T4;P04626-4	J3QLU9_HUMAN;F5H1T4_HUMAN;ERBB2_HUMAN
SGGGDLTLGLEPSEEEAPR	SGGGDLTLGLEPSEEEAPR	191290137	191398922	SGGGDLTLGLEPSEEEAPX	192290964	192391878	Z=Carbamoylmethylated cysteine, K*/B= Lys U-13C6;U-15N2 , R*/X= Arg U-13C6;U-15N4	ERBB2_HUMAN	1054_1072	Receptor tyrosine-protein kinase erbB-2	ERBB2;ERBB2;ERBB2;ERBB2;ERBB2	P04626;B4DTR1;P04626-2;P04626-3;P04626-4	B4DTR1_HUMAN;ERBB2_HUMAN;ERBB2_HUMAN;ERBB2_HUMAN
EGPLPAARPAGATLERPK	EGPLPAARPAGATLERPK	183001113	1831081	EGPLPAARPAGATLERPB	183802533	183902375	Z=Carbamoylmethylated cysteine, K*/B= Lys U-13C6;U-15N2 , R*/X= Arg U-13C6;U-15N4	ERBB2_HUMAN	1154_1171	Receptor tyrosine-protein kinase erbB-2	ERBB2;ERBB2;ERBB2;ERBB2;ERBB2	P04626;B4DTR1;P04626-2;P04626-3;P04626-4	B4DTR1_HUMAN;ERBB2_HUMAN;ERBB2_HUMAN;ERBB2_HUMAN
ISGGPHISYPPLHEWVLR	ISGGPHISYPPLHEWVLR	205708464	205834106	ISGGPHISYPPLHEWVLX	206709291	206827062	Z=Carbamoylmethylated cysteine, K*/B= Lys U-13C6;U-15N2 , R*/X= Arg U-13C6;U-15N4	MAGA3_HUMAN	0293_0310	Melanoma-associated antigen 3	MAGEA3	P43357
QVPGSDPACYEFLWGPR	QVPGSDPAZYEFLWGPR	19779043	197917488	QVPGSDPAZYEFLWGPX	198791257	198910444	Z=Carbamoylmethylated cysteine, K*/B= Lys U-13C6;U-15N2 , R*/X= Arg U-13C6;U-15N4	MAGA2_HUMAN	0260_0276	Melanoma-associated antigen 2	MAGEA2;MAGEA3;MAGEA6;MAGEA12	P43356;P43357;P43360;P43365	MAGA3_HUMAN;MAGA6_HUMAN;MAGAC_HUMAN
ALVETSYVK	ALVETSYVK	100854915	100915364	ALVETSYVB	101656335	101709639	Z=Carbamoylmethylated cysteine, K*/B= Lys U-13C6;U-15N2 , R*/X= Arg U-13C6;U-15N4	MAGA3_HUMAN	0277_0285	Melanoma-associated antigen 3	MAGEA3;MAGEA12	P43357;P43365	MAGAC_HUMAN
SQHCKPEEGLEAR	SQHZKPEEGLEAR	153970997	154065724	SQHZKPEEGLEAX	154971824	15505868	Z=Carbamoylmethylated cysteine, K*/B= Lys U-13C6;U-15N2 , R*/X= Arg U-13C6;U-15N4	MAGA2_HUMAN	0007_0019	Melanoma-associated antigen 2	MAGEA2;MAGEA3;MAGEA6;MAGEA2B;MAGEA3;MAGEA2B;MAGEA2B;MAGEA2B;MAGEA2B;MAGEA6;MAGEA6;MAGEA2B	P43356;P43357;P43360;B9A060;E7EMU0;E7ENJ0;E7EP80;E7EQY6;E7ER35;E7ETG4;E7EUF2;E9PC03	MAGA3_HUMAN;MAGA6_HUMAN;B9A060_HUMAN;E7EMU0_HUMAN;E7ENJ0_HUMAN;E7EP80_HUMAN;E7EQY6_HUMAN;E7ER35_HUMAN;E7ETG4_HUMAN;E7EUF2_HUMAN;E9PC03_HUMAN
YEFLWGPR	YEFLWGPR	10665236	10671961	YEFLWGPX	107653187	107712566	Z=Carbamoylmethylated cysteine, K*/B= Lys U-13C6;U-15N2 , R*/X= Arg U-13C6;U-15N4	MAGC1_HUMAN	1067_1074	Melanoma-associated antigen C1	MAGEC1;MAGEA1;MAGEA2;MAGEA3;MAGEA4;MAGEA6;MAGEA11;MAGEB18;MAGEC2;MAGEL2;MAGEC1;MAGEB3;MAGEA8;MAGEA10;MAGEA12;MAGEC3;MAGEB6;MAGEB16;MAGEB17;MAGEA11;MAGEL2;MAGEA11;MAGEC3	O60732;P43355;P43356;P43357;P43358;P43360;P43364;Q96M61;Q9UBF1;Q9UJ55;A0PK03;O15480;P43361;P43363;P43365;Q3SYA6;Q8N7X4;A2A368;A8MXT2;G5E962;H0YDD5;P43364-2;Q8TD91-2	MAGA1_HUMAN;MAGA2_HUMAN;MAGA3_HUMAN;MAGA4_HUMAN;MAGA6_HUMAN;MAGAB_HUMAN;MAGBI_HUMAN;MAGC2_HUMAN;MAGL2_HUMAN;A0PK03_HUMAN;MAGB3_HUMAN;MAGA8_HUMAN;MAGAA_HUMAN;MAGAC_HUMAN;Q3SYA6_HUMAN;MAGB6_HUMAN;MAGBG_HUMAN;MAGBH_HUMAN;G5E962_HUMAN;H0YDD5_HUMAN;MAGAB_HUMAN;MAGC3_HUMAN
LGFLHSGTAK	LGFLHSGTAK	102956071	10301777	LGFLHSGTAB	103757491	103812045	Z=Carbamoylmethylated cysteine, K*/B= Lys U-13C6;U-15N2 , R*/X= Arg U-13C6;U-15N4	P53_HUMAN	0111_0120	Cellular tumor antigen p53	TP53;TP53;TP53;TP53;TP53;TP53;TP53;TP53;TP53;TP53	P04637;E7EMR6;E7EQX7;J3KP33;E9PCY9;P04637-2;P04637-3;P04637-4;P04637-5;P04637-6	E7EMR6_HUMAN;E7EQX7_HUMAN;J3KP33_HUMAN;E9PCY9_HUMAN;P53_HUMAN;P53_HUMAN;P53_HUMAN;P53_HUMAN;P53_HUMAN
TCPVQLWVDSTPPPGTR	TZPVQLWVDSTPPPGTR	190993561	191114244	TZPVQLWVDSTPPPGTX	191994388	1921072	Z=Carbamoylmethylated cysteine, K*/B= Lys U-13C6;U-15N2 , R*/X= Arg U-13C6;U-15N4	P53_HUMAN	0140_0156	Cellular tumor antigen p53	TP53;TP53;TP53;TP53;TP53;TP53;TP53;TP53;TP53;TP53;TP53;TP53;TP53;TP53	P04637;E7EMR6;E7EQX7;E7ESS1;J3KP33;E9PFT5;P04637-2;P04637-3;P04637-4;P04637-5;P04637-6;P04637-7;P04637-8;P04637-9	E7EMR6_HUMAN;E7EQX7_HUMAN;E7ESS1_HUMAN;J3KP33_HUMAN;E9PFT5_HUMAN;P53_HUMAN;P53_HUMAN;P53_HUMAN;P53_HUMAN;P53_HUMAN;P53_HUMAN;P53_HUMAN;P53_HUMAN
CSDSDGLAPPQHLIR	ZSDSDGLAPPQHLIR	166479403	166582558	ZSDSDGLAPPQHLIX	16748023	167575514	Z=Carbamoylmethylated cysteine, K*/B= Lys U-13C6;U-15N2 , R*/X= Arg U-13C6;U-15N4	P53_HUMAN	0182_0196	Cellular tumor antigen p53	TP53;TP53;TP53;TP53;TP53;TP53;TP53;TP53;TP53;TP53;TP53;TP53;TP53	P04637;E7EQX7;E7ESS1;J3KP33;E9PFT5;P04637-2;P04637-3;P04637-4;P04637-5;P04637-6;P04637-7;P04637-8;P04637-9	E7EQX7_HUMAN;E7ESS1_HUMAN;J3KP33_HUMAN;E9PFT5_HUMAN;P53_HUMAN;P53_HUMAN;P53_HUMAN;P53_HUMAN;P53_HUMAN;P53_HUMAN;P53_HUMAN;P53_HUMAN
KPLDGEYFTLQIR	KPLDGEYFTLQIR	157884057	157979426	KPLDGEYFTLQIX	158884884	158972382	Z=Carbamoylmethylated cysteine, K*/B= Lys U-13C6;U-15N2 , R*/X= Arg U-13C6;U-15N4	P53_HUMAN	0321_0333	Cellular tumor antigen p53	TP53;TP53;TP53	P04637;P04637-4;P04637-7	P53_HUMAN;P53_HUMAN
TYQGSYGFR	TYQGSYGFR	107748796	107813438	TYQGSYGFX	108749623	108806394	Z=Carbamoylmethylated cysteine, K*/B= Lys U-13C6;U-15N2 , R*/X= Arg U-13C6;U-15N4	P53_HUMAN	0102_0110	Cellular tumor antigen p53	TP53;TP53;TP53;TP53;TP53;TP53;TP53;TP53;TP53;TP53	P04637;E7EMR6;E7EQX7;J3KP33;E9PCY9;P04637-2;P04637-3;P04637-4;P04637-5;P04637-6	E7EMR6_HUMAN;E7EQX7_HUMAN;J3KP33_HUMAN;E9PCY9_HUMAN;P53_HUMAN;P53_HUMAN;P53_HUMAN;P53_HUMAN;P53_HUMAN
SLAQDAPPLPVPGVLLK	SLAQDAPPLPVPGVLLK	171400286	1715042	SLAQDAPPLPVPGVLLB	172201706	172298475	Z=Carbamoylmethylated cysteine, K*/B= Lys U-13C6;U-15N2 , R*/X= Arg U-13C6;U-15N4	CTG1B_HUMAN	0108_0124	Cancer/testis antigen 1	CTAG1A;CTAG1A	P78358;P78358-2	CTG1B_HUMAN
GPHGGAASGLNGCCR	GPHGGAASGLNGZZR	146962519	147059384	GPHGGAASGLNGZZX	147963346	14805234	Z=Carbamoylmethylated cysteine, K*/B= Lys U-13C6;U-15N2 , R*/X= Arg U-13C6;U-15N4	CTG1B_HUMAN	0063_0077	Cancer/testis antigen 1	CTAG1A;CTAG1A	P78358;P78358-2	CTG1B_HUMAN
LTAADHR	LTAADHR	78240349	78284496	LTAADHX	79241176	79277452	Z=Carbamoylmethylated cysteine, K*/B= Lys U-13C6;U-15N2 , R*/X= Arg U-13C6;U-15N4	CTG1B_HUMAN	0137_0143	Cancer/testis antigen 1	CTAG1A;CTAG2	P78358;O75638-2	CTAG2_HUMAN
ASGPGGGAPR	ASGPGGGAPR	82540929	8258697	ASGPGGGAPX	83541756	83579926	Z=Carbamoylmethylated cysteine, K*/B= Lys U-13C6;U-15N2 , R*/X= Arg U-13C6;U-15N4	CTG1B_HUMAN	0053_0062	Cancer/testis antigen 1	CTAG1A;CTAG1A	P78358;P78358-2	CTG1B_HUMAN
GVILYSDPADYFAPGVK	GVILYSDPADYFAPGVK	181091411	181202624	GVILYSDPADYFAPGVB	181892831	181996899	Z=Carbamoylmethylated cysteine, K*/B= Lys U-13C6;U-15N2 , R*/X= Arg U-13C6;U-15N4	FOLH1_HUMAN	0224_0240	Glutamate carboxypeptidase 2	FOLH1;FOLH1;FOLH1;FOLH1;FOLH1	Q04609;Q04609-6;Q04609-7;Q04609-8;Q04609-9	FOLH1_HUMAN;FOLH1_HUMAN;FOLH1_HUMAN;FOLH1_HUMAN
LGSGNDFEVFFQR	LGSGNDFEVFFQR	151471537	151562442	LGSGNDFEVFFQX	152472364	152555398	Z=Carbamoylmethylated cysteine, K*/B= Lys U-13C6;U-15N2 , R*/X= Arg U-13C6;U-15N4	FOLH1_HUMAN	0515_0527	Glutamate carboxypeptidase 2	FOLH1;FOLH1B;FOLH1;FOLH1;FOLH1;FOLH1;FOLH1	Q04609;Q9HBA9;Q04609-10;Q04609-6;Q04609-7;Q04609-8;Q04609-9	FOH1B_HUMAN;FOLH1_HUMAN;FOLH1_HUMAN;FOLH1_HUMAN;FOLH1_HUMAN;FOLH1_HUMAN
IYNVIGTLR	IYNVIGTLR	104760767	104823604	IYNVIGTLX	105761594	10581656	Z=Carbamoylmethylated cysteine, K*/B= Lys U-13C6;U-15N2 , R*/X= Arg U-13C6;U-15N4	FOLH1_HUMAN	0355_0363	Glutamate carboxypeptidase 2	FOLH1;FOLH1B;FOLH1;FOLH1;FOLH1;FOLH1;FOLH1	Q04609;Q9HBA9;Q04609-10;Q04609-6;Q04609-7;Q04609-8;Q04609-9	FOH1B_HUMAN;FOLH1_HUMAN;FOLH1_HUMAN;FOLH1_HUMAN;FOLH1_HUMAN;FOLH1_HUMAN
HVIYAPSSHNK	HVIYAPSSHNK	125163601	12523784	HVIYAPSSHNB	125965021	126032115	Z=Carbamoylmethylated cysteine, K*/B= Lys U-13C6;U-15N2 , R*/X= Arg U-13C6;U-15N4	FOLH1_HUMAN	0689_0699	Glutamate carboxypeptidase 2	FOLH1;FOLH1B;FOLH1;FOLH1;FOLH1;FOLH1;FOLH1	Q04609;Q9HBA9;Q04609-10;Q04609-6;Q04609-7;Q04609-8;Q04609-9	FOH1B_HUMAN;FOLH1_HUMAN;FOLH1_HUMAN;FOLH1_HUMAN;FOLH1_HUMAN;FOLH1_HUMAN
YHLTVAQVR	YHLTVAQVR	108559817	108624426	YHLTVAQVX	109560644	109617382	Z=Carbamoylmethylated cysteine, K*/B= Lys U-13C6;U-15N2 , R*/X= Arg U-13C6;U-15N4	FOLH1_HUMAN	0572_0580	Glutamate carboxypeptidase 2	FOLH1;FOLH1B;FOLH1;FOLH1;FOLH1;FOLH1;FOLH1	Q04609;Q9HBA9;Q04609-10;Q04609-6;Q04609-7;Q04609-8;Q04609-9	FOH1B_HUMAN;FOLH1_HUMAN;FOLH1_HUMAN;FOLH1_HUMAN;FOLH1_HUMAN;FOLH1_HUMAN
LTIESTPFNVAEGK	LTIESTPFNVAEGK	15047773	150566782	LTIESTPFNVAEGB	15127915	151361057	Z=Carbamoylmethylated cysteine, K*/B= Lys U-13C6;U-15N2 , R*/X= Arg U-13C6;U-15N4	CEAM5_HUMAN	0036_0049	Carcinoembryonic antigen-related cell adhesion molecule 5	CEACAM5;CEACAM6;CEACAM5	P06731;P40199;H9KVA7	CEAM6_HUMAN;H9KVA7_HUMAN
INGIPQQHTQVLFIAK	INGIPQQHTQVLFIAK	180601518	18071009	INGIPQQHTQVLFIAB	181402938	181504365	Z=Carbamoylmethylated cysteine, K*/B= Lys U-13C6;U-15N2 , R*/X= Arg U-13C6;U-15N4	CEAM5_HUMAN	0629_0644	Carcinoembryonic antigen-related cell adhesion molecule 5	CEACAM5;CEACAM5	P06731;H9KVA7	H9KVA7_HUMAN
NDVGPYECGIQNK	NDVGPYEZGIQNK	149266163	149359744	NDVGPYEZGIQNB	150067583	150154019	Z=Carbamoylmethylated cysteine, K*/B= Lys U-13C6;U-15N2 , R*/X= Arg U-13C6;U-15N4	CEAM5_HUMAN	0386_0398	Carcinoembryonic antigen-related cell adhesion molecule 5	CEACAM5;CEACAM5	P06731;H9KVA7	H9KVA7_HUMAN
VYPELPKPSISSNNSKPVEDK	VYPELPKPSISSNNSKPVEDK	232720086	232857334	VYPELPKPSISSNNSKPVEDB	233521506	233651609	Z=Carbamoylmethylated cysteine, K*/B= Lys U-13C6;U-15N2 , R*/X= Arg U-13C6;U-15N4	CEAM5_HUMAN	0140_0160	Carcinoembryonic antigen-related cell adhesion molecule 5	CEACAM5;CEACAM5	P06731;H9KVA7	H9KVA7_HUMAN
EDAHFIYGYPK	EDAHFIYGYPK	133862443	133945064	EDAHFIYGYPB	134663863	134739339	Z=Carbamoylmethylated cysteine, K*/B= Lys U-13C6;U-15N2 , R*/X= Arg U-13C6;U-15N4	MAR1_HUMAN	0004_0014	Melanoma antigen recognized by T-cells 1	MLANA	Q16655
NCEPVVPNAPPAYEK	NZEPVVPNAPPAYEK	168379263	168486692	NZEPVVPNAPPAYEB	169180683	169280967	Z=Carbamoylmethylated cysteine, K*/B= Lys U-13C6;U-15N2 , R*/X= Arg U-13C6;U-15N4	MAR1_HUMAN	0092_0106	Melanoma antigen recognized by T-cells 1	MLANA	Q16655
SLHVGTQCALTR	SLHVGTQZALTR	134168231	13425243	SLHVGTQZALTX	135169058	135245386	Z=Carbamoylmethylated cysteine, K*/B= Lys U-13C6;U-15N2 , R*/X= Arg U-13C6;U-15N4	MAR1_HUMAN	0061_0072	Melanoma antigen recognized by T-cells 1	MLANA	Q16655
SFADINLYR	SFADINLYR	109755055	10982086	SFADINLYX	110755882	110813816	Z=Carbamoylmethylated cysteine, K*/B= Lys U-13C6;U-15N2 , R*/X= Arg U-13C6;U-15N4	RASN_HUMAN	0089_0097	GTPase NRas	NRAS	P01111
DSDDVPMVLVGNK	DSDDVPMVLVGNK	13876653	138854308	DSDDVPMVLVGNB	13956795	139648583	Z=Carbamoylmethylated cysteine, K*/B= Lys U-13C6;U-15N2 , R*/X= Arg U-13C6;U-15N4	RASN_HUMAN	0105_0117	GTPase NRas	NRAS;HRAS;HRAS	P01111;P01112;P01112-2	RASH_HUMAN;RASH_HUMAN
LVVVGAGGVGK	LVVVGAGGVGK	95458618	95515262	LVVVGAGGVGB	96260038	96309537	Z=Carbamoylmethylated cysteine, K*/B= Lys U-13C6;U-15N2 , R*/X= Arg U-13C6;U-15N4	RASN_HUMAN	0006_0016	GTPase NRas	NRAS;HRAS;KRAS;KRAS;KRAS;HRAS;KRAS	P01111;P01112;P01116;G3V4K2;G3V5T7;P01112-2;P01116-2	RASH_HUMAN;RASK_HUMAN;G3V4K2_HUMAN;G3V5T7_HUMAN;RASH_HUMAN;RASK_HUMAN
QGVEDAFYTLVR	QGVEDAFYTLVR	139669866	139753154	QGVEDAFYTLVX	140670693	14074611	Z=Carbamoylmethylated cysteine, K*/B= Lys U-13C6;U-15N2 , R*/X= Arg U-13C6;U-15N4	RASN_HUMAN	0150_0161	GTPase NRas	NRAS;HRAS	P01111;P01112	RASH_HUMAN
YDPTIEDSYR	YDPTIEDSYR	125755134	125829026	YDPTIEDSYX	126755961	126821982	Z=Carbamoylmethylated cysteine, K*/B= Lys U-13C6;U-15N2 , R*/X= Arg U-13C6;U-15N4	RASN_HUMAN	0032_0041	GTPase NRas	NRAS;HRAS;KRAS;RAP1B;RAP1A;A6NIZ1|RP1BL_HUMAN;RAP1B;RAP1B;RAP1B;RAP1B;RAP1B;RAP1B;RAP1B;RAP1B;RAP1B;RAP1B;RAP1B;RAP1B;RAP1B;RAP1B;RAP1B;HRAS;KRAS	P01111;P01112;P01116;P61224;P62834;A6NIZ1;B4DQI8;B4DW94;E7ESV4;F5GWU8;F5GX62;F5GYB5;F5GYH7;F5H004;F5H077;F5H0B7;F5H491;F5H4H0;F5H500;F5H6R7;F5H7Y6;P01112-2;P01116-2	RASH_HUMAN;RASK_HUMAN;RAP1B_HUMAN;RAP1A_HUMAN;RP1BL_HUMAN;B4DQI8_HUMAN;B4DW94_HUMAN;E7ESV4_HUMAN;F5GWU8_HUMAN;F5GX62_HUMAN;F5GYB5_HUMAN;F5GYH7_HUMAN;F5H004_HUMAN;F5H077_HUMAN;F5H0B7_HUMAN;F5H491_HUMAN;F5H4H0_HUMAN;F5H500_HUMAN;F5H6R7_HUMAN;F5H7Y6_HUMAN;RASH_HUMAN;RASK_HUMAN
QLYPEWTEAQR	QLYPEWTEAQR	141967827	142052512	QLYPEWTEAQX	142968654	143045468	Z=Carbamoylmethylated cysteine, K*/B= Lys U-13C6;U-15N2 , R*/X= Arg U-13C6;U-15N4	PMEL_HUMAN	0047_0057	Melanocyte protein PMEL	PMEL;PMEL;PMEL;PMEL;PMEL;PMEL;PMEL;PMEL;PMEL;PMEL;PMEL	P40967;F5H2A6;F8VXH8;F8VYZ1;F8VZC6;F8VZV2;F8W1D1;J3KP45;P40967-2;P40967-4;P40967-5	F5H2A6_HUMAN;F8VXH8_HUMAN;F8VYZ1_HUMAN;F8VZC6_HUMAN;F8VZV2_HUMAN;F8W1D1_HUMAN;J3KP45_HUMAN;PMEL_HUMAN;PMEL_HUMAN;PMEL_HUMAN
QDFSVPQLPHSSSHWLR	QDFSVPQLPHSSSHWLR	201999149	202119502	QDFSVPQLPHSSSHWLX	202999976	203112458	Z=Carbamoylmethylated cysteine, K*/B= Lys U-13C6;U-15N2 , R*/X= Arg U-13C6;U-15N4	PMEL_HUMAN	0623_0639	Melanocyte protein PMEL	PMEL;PMEL;PMEL;PMEL;PMEL;PMEL;PMEL;PMEL	P40967;F5H2A6;F8VUB1;J3KP45;P40967-2;P40967-3;P40967-4;P40967-5	F5H2A6_HUMAN;F8VUB1_HUMAN;J3KP45_HUMAN;PMEL_HUMAN;PMEL_HUMAN;PMEL_HUMAN;PMEL_HUMAN
EACMEISSPGCQPPAQR	EAZMEISSPGZQPPAQR	191681788	191813676	EAZMEISSPGZQPPAQX	192682615	192806632	Z=Carbamoylmethylated cysteine, K*/B= Lys U-13C6;U-15N2 , R*/X= Arg U-13C6;U-15N4	PMEL_HUMAN	0523_0539	Melanocyte protein PMEL	PMEL;PMEL;PMEL;PMEL;PMEL;PMEL;PMEL;PMEL;PMEL	P40967;F5H2A6;F8VUB1;H0YIJ2;J3KP45;P40967-2;P40967-3;P40967-4;P40967-5	F5H2A6_HUMAN;F8VUB1_HUMAN;H0YIJ2_HUMAN;J3KP45_HUMAN;PMEL_HUMAN;PMEL_HUMAN;PMEL_HUMAN;PMEL_HUMAN
LVNVVLGAHNVR	LVNVVLGAHNVR	128975678	129051426	LVNVVLGAHNVX	129976505	130044382	Z=Carbamoylmethylated cysteine, K*/B= Lys U-13C6;U-15N2 , R*/X= Arg U-13C6;U-15N4	PRTN3_HUMAN	0080_0091	Myeloblastin	PRTN3;PRTN3	P24158;F5H8B6	F5H8B6_HUMAN
VALYVDWIR	VALYVDWIR	113362331	113432682	VALYVDWIX	114363158	114425638	Z=Carbamoylmethylated cysteine, K*/B= Lys U-13C6;U-15N2 , R*/X= Arg U-13C6;U-15N4	PRTN3_HUMAN	0236_0244	Myeloblastin	PRTN3;PRTN3	P24158;F5H8B6	F5H8B6_HUMAN
LFPDFFTR	LFPDFFTR	104152835	104218664	LFPDFFTX	105153662	10521162	Z=Carbamoylmethylated cysteine, K*/B= Lys U-13C6;U-15N2 , R*/X= Arg U-13C6;U-15N4	PRTN3_HUMAN	0228_0235	Myeloblastin	PRTN3;PRTN3	P24158;F5H8B6	F5H8B6_HUMAN
GAVSTLLQAPELPTK	GAVSTLLQAPELPTK	152385588	152475728	GAVSTLLQAPELPTB	153187008	153270003	Z=Carbamoylmethylated cysteine, K*/B= Lys U-13C6;U-15N2 , R*/X= Arg U-13C6;U-15N4	ABL1_HUMAN	0517_0531	Tyrosine-protein kinase ABL1	ABL1;ABL1	P00519;P00519-2	ABL1_HUMAN
DISNGALAFTPLDTADPAK	DISNGALAFTPLDTADPAK	191595268	191707752	DISNGALAFTPLDTADPAB	192396688	192502027	Z=Carbamoylmethylated cysteine, K*/B= Lys U-13C6;U-15N2 , R*/X= Arg U-13C6;U-15N4	ABL1_HUMAN	0640_0658	Tyrosine-protein kinase ABL1	ABL1;ABL1	P00519;P00519-2	ABL1_HUMAN
GSALGTPAAAEPVTPTSK	GSALGTPAAAEPVTPTSK	165385733	165481626	GSALGTPAAAEPVTPTSB	166187153	166275901	Z=Carbamoylmethylated cysteine, K*/B= Lys U-13C6;U-15N2 , R*/X= Arg U-13C6;U-15N4	ABL1_HUMAN	0839_0856	Tyrosine-protein kinase ABL1	ABL1;ABL1	P00519;P00519-2	ABL1_HUMAN
LGGGQYGEVYEGVWK	LGGGQYGEVYEGVWK	164078344	164177752	LGGGQYGEVYEGVWB	164879764	164972027	Z=Carbamoylmethylated cysteine, K*/B= Lys U-13C6;U-15N2 , R*/X= Arg U-13C6;U-15N4	ABL1_HUMAN	0248_0262	Tyrosine-protein kinase ABL1	ABL1;ABL1	P00519;P00519-2	ABL1_HUMAN
NSEQMASHSAVLEAGK	NSEQMASHSAVLEAGK	165777296	165878834	NSEQMASHSAVLEAGB	166578716	166673109	Z=Carbamoylmethylated cysteine, K*/B= Lys U-13C6;U-15N2 , R*/X= Arg U-13C6;U-15N4	ABL1_HUMAN	1046_1061	Tyrosine-protein kinase ABL1	ABL1;ABL1	P00519;P00519-2	ABL1_HUMAN
AAATTSQPVLTSQQIETIFFK	AAATTSQPVLTSQQIETIFFK	228020014	22815599	AAATTSQPVLTSQQIETIFFB	228821434	228950265	Z=Carbamoylmethylated cysteine, K*/B= Lys U-13C6;U-15N2 , R*/X= Arg U-13C6;U-15N4	BCR_HUMAN	0529_0549	Breakpoint cluster region protein	BCR;BCR;BCR	P11274;H0Y554;P11274-2	H0Y554_HUMAN;BCR_HUMAN
HQDGLPYIDDSPSSSPHLSSK	HQDGLPYIDDSPSSSPHLSSK	226605018	226736438	HQDGLPYIDDSPSSSPHLSSB	227406438	227530713	Z=Carbamoylmethylated cysteine, K*/B= Lys U-13C6;U-15N2 , R*/X= Arg U-13C6;U-15N4	BCR_HUMAN	0449_0469	Breakpoint cluster region protein	BCR;BCR	P11274;P11274-2	BCR_HUMAN
GPPASVAALR	GPPASVAALR	93753449	93808234	GPPASVAALX	94754276	9480119	Z=Carbamoylmethylated cysteine, K*/B= Lys U-13C6;U-15N2 , R*/X= Arg U-13C6;U-15N4	BCR_HUMAN	0146_0155	Breakpoint cluster region protein	BCR;BCR/ABL;BCR	P11274;A9UF05;P11274-2	A9UF05_HUMAN;BCR_HUMAN
DALVSGALESTK	DALVSGALESTK	118961901	119030088	DALVSGALESTB	119763321	119824363	Z=Carbamoylmethylated cysteine, K*/B= Lys U-13C6;U-15N2 , R*/X= Arg U-13C6;U-15N4	BCR_HUMAN	0475_0486	Breakpoint cluster region protein	BCR;BCR	P11274;P11274-2	BCR_HUMAN
LQTVHSIPLTINK	LQTVHSIPLTINK	146285075	146372056	LQTVHSIPLTINB	147086495	147166331	Z=Carbamoylmethylated cysteine, K*/B= Lys U-13C6;U-15N2 , R*/X= Arg U-13C6;U-15N4	BCR_HUMAN	0889_0901	Breakpoint cluster region protein	BCR;BCR	P11274;P11274-2	BCR_HUMAN
HTISSDYVIPIGTYGQMK	HTISSDYVIPIGTYGQMK	200899279	20102702	HTISSDYVIPIGTYGQMB	201700699	201821295	Z=Carbamoylmethylated cysteine, K*/B= Lys U-13C6;U-15N2 , R*/X= Arg U-13C6;U-15N4	TYRO_HUMAN	0143_0160	Tyrosinase	TYR;TYR	P14679;P14679-2	TYRO_HUMAN
FFAYLTLAK	FFAYLTLAK	10725957	10732835	FFAYLTLAB	10806099	108122625	Z=Carbamoylmethylated cysteine, K*/B= Lys U-13C6;U-15N2 , R*/X= Arg U-13C6;U-15N4	TYRO_HUMAN	0134_0142	Tyrosinase	TYR;TYR	P14679;P14679-2	TYRO_HUMAN
DIDFAHEAPAFLPWHR	DIDFAHEAPAFLPWHR	192092707	192210526	DIDFAHEAPAFLPWHX	193093534	193203482	Z=Carbamoylmethylated cysteine, K*/B= Lys U-13C6;U-15N2 , R*/X= Arg U-13C6;U-15N4	TYRO_HUMAN	0197_0212	Tyrosinase	TYR;TYR	P14679;P14679-2	TYRO_HUMAN
LEEYNSHQSLCNGTPEGPLR	LEEYNSHQSLZNGTPEGPLR	230004914	230144856	LEEYNSHQSLZNGTPEGPLX	231005741	231137812	Z=Carbamoylmethylated cysteine, K*/B= Lys U-13C6;U-15N2 , R*/X= Arg U-13C6;U-15N4	TYRO_HUMAN	0279_0298	Tyrosinase	TYR;TYR	P14679;P14679-2	TYRO_HUMAN
FGFWGPNCTER	FGFWGPNZTER	136958734	137049112	FGFWGPNZTEX	137959561	138042068	Z=Carbamoylmethylated cysteine, K*/B= Lys U-13C6;U-15N2 , R*/X= Arg U-13C6;U-15N4	TYRO_HUMAN	0105_0115	Tyrosinase	TYR;TYR	P14679;P14679-2	TYRO_HUMAN
LTGDENFTIPYWDWR	LTGDENFTIPYWDWR	191187914	191304884	LTGDENFTIPYWDWX	192188741	19229784	Z=Carbamoylmethylated cysteine, K*/B= Lys U-13C6;U-15N2 , R*/X= Arg U-13C6;U-15N4	TYRO_HUMAN	0225_0239	Tyrosinase	TYR;TYR	P14679;P14679-2	TYRO_HUMAN
MGAPTLPPAWQPFLK	MGAPTLPPAWQPFLK	165287483	16539836	MGAPTLPPAWQPFLB	166088903	166192635	Z=Carbamoylmethylated cysteine, K*/B= Lys U-13C6;U-15N2 , R*/X= Arg U-13C6;U-15N4	BIRC5_HUMAN	0001_0015	Baculoviral IAP repeat-containing protein 5	BIRC5;BIRC5;BIRC5;BIRC5;BIRC5;BIRC5;BIRC5;BIRC5	O15392;H3BLT4;O15392-2;O15392-3;O15392-4;O15392-5;O15392-6;O15392-7	H3BLT4_HUMAN;BIRC5_HUMAN;BIRC5_HUMAN;BIRC5_HUMAN;BIRC5_HUMAN;BIRC5_HUMAN;BIRC5_HUMAN
ELEGWEPDDDPIEEHK	ELEGWEPDDDPIEEHK	193683262	19379658	ELEGWEPDDDPIEEHB	194484682	194590855	Z=Carbamoylmethylated cysteine, K*/B= Lys U-13C6;U-15N2 , R*/X= Arg U-13C6;U-15N4	BIRC5_HUMAN	0063_0078	Baculoviral IAP repeat-containing protein 5	BIRC5;BIRC5;BIRC5	O15392;O15392-4;O15392-5	BIRC5_HUMAN;BIRC5_HUMAN
HSSGCAFLSVK	HSSGZAFLSVK	119157063	119234474	HSSGZAFLSVB	119958483	120028749	Z=Carbamoylmethylated cysteine, K*/B= Lys U-13C6;U-15N2 , R*/X= Arg U-13C6;U-15N4	BIRC5_HUMAN	0080_0090	Baculoviral IAP repeat-containing protein 5	BIRC5;BIRC5;BIRC5;BIRC5;BIRC5	O15392;H3BLT4;O15392-2;O15392-4;O15392-5	H3BLT4_HUMAN;BIRC5_HUMAN;BIRC5_HUMAN;BIRC5_HUMAN
NWPFLEGCACTPER	NWPFLEGZAZTPER	173574464	173692486	NWPFLEGZAZTPEX	174575291	174685442	Z=Carbamoylmethylated cysteine, K*/B= Lys U-13C6;U-15N2 , R*/X= Arg U-13C6;U-15N4	BIRC5_HUMAN	0024_0037	Baculoviral IAP repeat-containing protein 5	BIRC5;BIRC5;BIRC5;BIRC5;BIRC5;BIRC5;BIRC5;BIRC5	O15392;H3BLT4;O15392-2;O15392-3;O15392-4;O15392-5;O15392-6;O15392-7	H3BLT4_HUMAN;BIRC5_HUMAN;BIRC5_HUMAN;BIRC5_HUMAN;BIRC5_HUMAN;BIRC5_HUMAN;BIRC5_HUMAN
LSEPAELTDAVK	LSEPAELTDAVK	127166087	127240142	LSEPAELTDAVB	127967507	128034417	Z=Carbamoylmethylated cysteine, K*/B= Lys U-13C6;U-15N2 , R*/X= Arg U-13C6;U-15N4	KLK3_HUMAN	0126_0137	Prostate-specific antigen	KLK3;KLK3;KLK3	P07288;G3V0H4;G3XAE3	G3V0H4_HUMAN;G3XAE3_HUMAN
AVCGGVLVHPQWVLTAAHCIR	AVZGGVLVHPQWVLTAAHZIR	23432092	234475964	AVZGGVLVHPQWVLTAAHZIX	235321747	23546892	Z=Carbamoylmethylated cysteine, K*/B= Lys U-13C6;U-15N2 , R*/X= Arg U-13C6;U-15N4	KLK3_HUMAN	0048_0068	Prostate-specific antigen	KLK3;KLK3;KLK3;KLK3	P07288;C9JXH3;G3V0H4;G3XAE3	C9JXH3_HUMAN;G3V0H4_HUMAN;G3XAE3_HUMAN
FLRPGDDSSHDLMLLR	FLRPGDDSSHDLMLLR	187093593	18721097	FLRPGDDSSHDLMLLX	18809442	188203926	Z=Carbamoylmethylated cysteine, K*/B= Lys U-13C6;U-15N2 , R*/X= Arg U-13C6;U-15N4	KLK3_HUMAN	0110_0125	Prostate-specific antigen	KLK3;KLK3	P07288;G3XAE3	G3XAE3_HUMAN
SVILLGR	SVILLGR	75648576	75693356	SVILLGX	76649403	76686312	Z=Carbamoylmethylated cysteine, K*/B= Lys U-13C6;U-15N2 , R*/X= Arg U-13C6;U-15N4	KLK3_HUMAN	0071_0077	Prostate-specific antigen	KLK3;KLK3	P07288;G3XAE3	G3XAE3_HUMAN
EAGVPLGLPAPGAR	EAGVPLGLPAPGAR	130372479	130449448	EAGVPLGLPAPGAX	131373306	131442404	Z=Carbamoylmethylated cysteine, K*/B= Lys U-13C6;U-15N2 , R*/X= Arg U-13C6;U-15N4	TERT_HUMAN	0209_0222	Telomerase reverse transcriptase	TERT;TERT;TERT;TERT	O14746;Q8NG38;O14746-2;O14746-3	Q8NG38_HUMAN;TERT_HUMAN;TERT_HUMAN
SYLPNTVTDALR	SYLPNTVTDALR	134869867	134948874	SYLPNTVTDALX	135870694	13594183	Z=Carbamoylmethylated cysteine, K*/B= Lys U-13C6;U-15N2 , R*/X= Arg U-13C6;U-15N4	TERT_HUMAN	0121_0132	Telomerase reverse transcriptase	TERT;TERT;TERT;TERT	O14746;Q8NG38;O14746-2;O14746-3	Q8NG38_HUMAN;TERT_HUMAN;TERT_HUMAN
VDVTGAYDTIPQDR	VDVTGAYDTIPQDR	154874198	154963756	VDVTGAYDTIPQDX	155875025	155956712	Z=Carbamoylmethylated cysteine, K*/B= Lys U-13C6;U-15N2 , R*/X= Arg U-13C6;U-15N4	TERT_HUMAN	0711_0724	Telomerase reverse transcriptase	TERT;TERT;TERT	O14746;O14746-2;O14746-3	TERT_HUMAN;TERT_HUMAN
TYVDPHTYEDPNQAVLK	TYVDPHTYEDPNQAVLK	198894795	199012978	TYVDPHTYEDPNQAVLB	199696215	199807253	Z=Carbamoylmethylated cysteine, K*/B= Lys U-13C6;U-15N2 , R*/X= Arg U-13C6;U-15N4	EPHA2_HUMAN	0587_0603	Ephrin type-A receptor 2	EPHA2	P29317
FTTEIHPSCVTR	FTTEIHPSZVTR	144669254	144761512	FTTEIHPSZVTX	145670081	145754468	Z=Carbamoylmethylated cysteine, K*/B= Lys U-13C6;U-15N2 , R*/X= Arg U-13C6;U-15N4	EPHA2_HUMAN	0604_0615	Ephrin type-A receptor 2	EPHA2	P29317
VEDACQACSPGFFK	VEDAZQAZSPGFFK	161468064	161578498	VEDAZQAZSPGFFB	162269484	162372773	Z=Carbamoylmethylated cysteine, K*/B= Lys U-13C6;U-15N2 , R*/X= Arg U-13C6;U-15N4	EPHA2_HUMAN	0269_0282	Ephrin type-A receptor 2	EPHA2	P29317
WTAPEAISYR	WTAPEAISYR	119258766	11933079	WTAPEAISYX	120259593	120323746	Z=Carbamoylmethylated cysteine, K*/B= Lys U-13C6;U-15N2 , R*/X= Arg U-13C6;U-15N4	EPHA2_HUMAN	0783_0792	Ephrin type-A receptor 2	EPHA2	P29317
VLEDDPEATYTTSGGK	VLEDDPEATYTTSGGK	168176825	168273694	VLEDDPEATYTTSGGB	168978245	169067969	Z=Carbamoylmethylated cysteine, K*/B= Lys U-13C6;U-15N2 , R*/X= Arg U-13C6;U-15N4	EPHA2_HUMAN	0763_0778	Ephrin type-A receptor 2	EPHA2	P29317
LSGLHGQDLFGIWSK	LSGLHGQDLFGIWSK	165686236	165786634	LSGLHGQDLFGIWSB	166487656	166580909	Z=Carbamoylmethylated cysteine, K*/B= Lys U-13C6;U-15N2 , R*/X= Arg U-13C6;U-15N4	PPAP_HUMAN	0194_0208	Prostatic acid phosphatase	ACPP;ACPP;ACPP	P15309;Q5FBY0;P15309-2	Q5FBY0_HUMAN;PPAP_HUMAN
SPIDTFPTDPIK	SPIDTFPTDPIK	132968161	13304821	SPIDTFPTDPIB	133769581	133842485	Z=Carbamoylmethylated cysteine, K*/B= Lys U-13C6;U-15N2 , R*/X= Arg U-13C6;U-15N4	PPAP_HUMAN	0048_0059	Prostatic acid phosphatase	ACPP;ACPP;ACPP;ACPP	P15309;Q5FBY0;E9PFE6;P15309-2	Q5FBY0_HUMAN;E9PFE6_HUMAN;PPAP_HUMAN
GEYFVEMYYR	GEYFVEMYYR	135558561	1356501	GEYFVEMYYX	136559388	136643056	Z=Carbamoylmethylated cysteine, K*/B= Lys U-13C6;U-15N2 , R*/X= Arg U-13C6;U-15N4	PPAP_HUMAN	0323_0332	Prostatic acid phosphatase	ACPP;ACPP;ACPP;ACPP	P15309;Q5FBY0;H0Y8T3;P15309-2	Q5FBY0_HUMAN;H0Y8T3_HUMAN;PPAP_HUMAN
ELSELSLLSLYGIHK	ELSELSLLSLYGIHK	170093486	170195712	ELSELSLLSLYGIHB	170894906	170989987	Z=Carbamoylmethylated cysteine, K*/B= Lys U-13C6;U-15N2 , R*/X= Arg U-13C6;U-15N4	PPAP_HUMAN	0237_0251	Prostatic acid phosphatase	ACPP;ACPP;ACPP	P15309;Q5FBY0;P15309-2	Q5FBY0_HUMAN;PPAP_HUMAN
DFIATLGK	DFIATLGK	86347525	8639972	DFIATLGB	87148945	87193995	Z=Carbamoylmethylated cysteine, K*/B= Lys U-13C6;U-15N2 , R*/X= Arg U-13C6;U-15N4	PPAP_HUMAN	0186_0193	Prostatic acid phosphatase	ACPP;ACPP;ACPP;ACPP	P15309;Q5FBY0;E9PFE6;P15309-2	Q5FBY0_HUMAN;E9PFE6_HUMAN;PPAP_HUMAN
EVQSESAQEPGGVSPAEAQR	EVQSESAQEPGGVSPAEAQR	205495046	205610526	EVQSESAQEPGGVSPAEAQX	206495873	206603482	Z=Carbamoylmethylated cysteine, K*/B= Lys U-13C6;U-15N2 , R*/X= Arg U-13C6;U-15N4	BIRC7_HUMAN	0207_0226	Baculoviral IAP repeat-containing protein 7	BIRC7	Q96CA5
GPAFPGMGSEELR	GPAFPGMGSEELR	134662885	1347496	GPAFPGMGSEELX	135663712	135742556	Z=Carbamoylmethylated cysteine, K*/B= Lys U-13C6;U-15N2 , R*/X= Arg U-13C6;U-15N4	BIRC7_HUMAN	0078_0090	Baculoviral IAP repeat-containing protein 7	BIRC7;BIRC7	Q96CA5;Q96CA5-2	BIRC7_HUMAN
GPQPSHWAAGDGPTQER	GPQPSHWAAGDGPTQER	178981318	179084644	GPQPSHWAAGDGPTQEX	179982145	1800776	Z=Carbamoylmethylated cysteine, K*/B= Lys U-13C6;U-15N2 , R*/X= Arg U-13C6;U-15N4	BIRC7_HUMAN	0013_0029	Baculoviral IAP repeat-containing protein 7	BIRC7;BIRC7	Q96CA5;Q96CA5-2	BIRC7_HUMAN
AWWVLEPPGAR	AWWVLEPPGAR	128066656	128146092	AWWVLEPPGAX	129067483	129139048	Z=Carbamoylmethylated cysteine, K*/B= Lys U-13C6;U-15N2 , R*/X= Arg U-13C6;U-15N4	BIRC7_HUMAN	0227_0237	Baculoviral IAP repeat-containing protein 7	BIRC7	Q96CA5
GDDPWTEHAK	GDDPWTEHAK	115449923	11551738	GDDPWTEHAB	116251343	116311655	Z=Carbamoylmethylated cysteine, K*/B= Lys U-13C6;U-15N2 , R*/X= Arg U-13C6;U-15N4	BIRC7_HUMAN	0137_0146	Baculoviral IAP repeat-containing protein 7	BIRC7;BIRC7	Q96CA5;Q96CA5-2	BIRC7_HUMAN
SLGSPVLGLDTCR	SLGSPVLGLDTZR	137369728	137456286	SLGSPVLGLDTZX	138370555	138449242	Z=Carbamoylmethylated cysteine, K*/B= Lys U-13C6;U-15N2 , R*/X= Arg U-13C6;U-15N4	BIRC7_HUMAN	0034_0046	Baculoviral IAP repeat-containing protein 7	BIRC7;BIRC7	Q96CA5;Q96CA5-2	BIRC7_HUMAN
ESSLLNQHACAVMK	ESSLLNQHAZAVMK	158675448	15878197	ESSLLNQHAZAVMB	159476868	159576245	Z=Carbamoylmethylated cysteine, K*/B= Lys U-13C6;U-15N2 , R*/X= Arg U-13C6;U-15N4	FETA_HUMAN	0215_0228	Alpha-fetoprotein	AFP;AFP	P02771;J3KMX3	J3KMX3_HUMAN
IMSYICSQQDTLSNK	IMSYIZSQQDTLSNK	178682297	178800828	IMSYIZSQQDTLSNB	179483717	179595103	Z=Carbamoylmethylated cysteine, K*/B= Lys U-13C6;U-15N2 , R*/X= Arg U-13C6;U-15N4	FETA_HUMAN	0284_0298	Alpha-fetoprotein	AFP;AFP	P02771;J3KMX3	J3KMX3_HUMAN
HPFLYAPTILLWAAR	HPFLYAPTILLWAAR	176798241	176909576	HPFLYAPTILLWAAX	177799068	177902532	Z=Carbamoylmethylated cysteine, K*/B= Lys U-13C6;U-15N2 , R*/X= Arg U-13C6;U-15N4	FETA_HUMAN	0170_0184	Alpha-fetoprotein	AFP;AFP	P02771;J3KMX3	J3KMX3_HUMAN
APEFSMQGLK	APEFSMQGLK	110654301	110728002	APEFSMQGLB	111455721	111522277	Z=Carbamoylmethylated cysteine, K*/B= Lys U-13C6;U-15N2 , R*/X= Arg U-13C6;U-15N4	EPCAM_HUMAN	0256_0265	Epithelial cell adhesion molecule	EPCAM;EPCAM	P16422;B5MCA4	B5MCA4_HUMAN
TYWIIIELK	TYWIIIELK	117767468	117841914	TYWIIIELB	118568888	118636189	Z=Carbamoylmethylated cysteine, K*/B= Lys U-13C6;U-15N2 , R*/X= Arg U-13C6;U-15N4	EPCAM_HUMAN	0141_0149	Epithelial cell adhesion molecule	EPCAM;EPCAM	P16422;B5MCA4	B5MCA4_HUMAN
GESLFHSK	GESLFHSK	90344502	90397824	GESLFHSB	91145922	91192099	Z=Carbamoylmethylated cysteine, K*/B= Lys U-13C6;U-15N2 , R*/X= Arg U-13C6;U-15N4	EPCAM_HUMAN	0222_0229	Epithelial cell adhesion molecule	EPCAM;EPCAM	P16422;B5MCA4	B5MCA4_HUMAN
NTGGAAFIFPNTSVYPEATQR	NTGGAAFIFPNTSVYPEATQR	224008617	224141476	NTGGAAFIFPNTSVYPEATQX	225009444	225134432	Z=Carbamoylmethylated cysteine, K*/B= Lys U-13C6;U-15N2 , R*/X= Arg U-13C6;U-15N4	ERG_HUMAN	0230_0250	Transcriptional regulator ERG	ERG;ERG;ERG;ERG;ERG;ERG;ERG	P11308;A8MX39;A8MZ24;P11308-2;P11308-4;P11308-5;P11308-6	A8MX39_HUMAN;A8MZ24_HUMAN;ERG_HUMAN;ERG_HUMAN;ERG_HUMAN;ERG_HUMAN
VIVPADPTLWSTDHVR	VIVPADPTLWSTDHVR	180494715	180602672	VIVPADPTLWSTDHVX	181495542	181595628	Z=Carbamoylmethylated cysteine, K*/B= Lys U-13C6;U-15N2 , R*/X= Arg U-13C6;U-15N4	ERG_HUMAN	0132_0147	Transcriptional regulator ERG	ERG;ERG;ERG;ERG;ERG;ERG;ERG;ERG;ERG	P11308;A8MX39;A8MZ24;B5MDW0;P11308-1;P11308-2;P11308-4;P11308-5;P11308-6	A8MX39_HUMAN;A8MZ24_HUMAN;B5MDW0_HUMAN;ERG_HUMAN;ERG_HUMAN;ERG_HUMAN;ERG_HUMAN;ERG_HUMAN
MIQTVPDPAAHIK	MIQTVPDPAAHIK	141975439	14206759	MIQTVPDPAAHIB	142776859	142861865	Z=Carbamoylmethylated cysteine, K*/B= Lys U-13C6;U-15N2 , R*/X= Arg U-13C6;U-15N4	ERG_HUMAN	0001_0013	Transcriptional regulator ERG	ERG;ERG;ERG;ERG;ERG	P11308;A8MZ24;P11308-1;P11308-5;P11308-6	A8MZ24_HUMAN;ERG_HUMAN;ERG_HUMAN;ERG_HUMAN
FDFHGIAQALQPHPPESSLYK	FDFHGIAQALQPHPPESSLYK	238118039	23826271	FDFHGIAQALQPHPPESSLYB	238919459	239056985	Z=Carbamoylmethylated cysteine, K*/B= Lys U-13C6;U-15N2 , R*/X= Arg U-13C6;U-15N4	ERG_HUMAN	0397_0417	Transcriptional regulator ERG	ERG;ERG;ERG;ERG;ERG;ERG;ERG	P11308;A8MX39;A8MZ24;B5MDW0;P11308-1;P11308-2;P11308-4	A8MX39_HUMAN;A8MZ24_HUMAN;B5MDW0_HUMAN;ERG_HUMAN;ERG_HUMAN;ERG_HUMAN
MVGSPDTVGMNYGSYMEEK	MVGSPDTVGMNYGSYMEEK	209387438	2095.33	MVGSPDTVGMNYGSYMEEB	210188858	210327275	Z=Carbamoylmethylated cysteine, K*/B= Lys U-13C6;U-15N2 , R*/X= Arg U-13C6;U-15N4	ERG_HUMAN	0100_0118	Transcriptional regulator ERG	ERG;ERG;ERG;ERG;ERG;ERG;ERG;ERG;ERG;ERG	P11308;B4E3C5;A8MX39;A8MZ24;B5MDW0;P11308-1;P11308-2;P11308-4;P11308-5;P11308-6	B4E3C5_HUMAN;A8MX39_HUMAN;A8MZ24_HUMAN;B5MDW0_HUMAN;ERG_HUMAN;ERG_HUMAN;ERG_HUMAN;ERG_HUMAN;ERG_HUMAN
VLTQASNPVVCTQPK	VLTQASNPVVZTQPK	164085558	1641887	VLTQASNPVVZTQPB	164886978	164982975	Z=Carbamoylmethylated cysteine, K*/B= Lys U-13C6;U-15N2 , R*/X= Arg U-13C6;U-15N4	TMPS2_HUMAN	0056_0070	Transmembrane protease serine 2	TMPRSS2;TMPRSS2;TMPRSS2;TMPRSS2;TMPRSS2	O15393;C9JKZ3;F8WES1;C9J5Y1;C9JB05	C9JKZ3_HUMAN;F8WES1_HUMAN;C9J5Y1_HUMAN;C9JB05_HUMAN
LNTSAGNVDIYK	LNTSAGNVDIYK	129365647	129441024	LNTSAGNVDIYB	130167067	130235299	Z=Carbamoylmethylated cysteine, K*/B= Lys U-13C6;U-15N2 , R*/X= Arg U-13C6;U-15N4	TMPS2_HUMAN	0212_0223	Transmembrane protease serine 2	TMPRSS2;TMPRSS2;TMPRSS2;TMPRSS2	O15393;C9JKZ3;F8WES1;C9J5Y1	C9JKZ3_HUMAN;F8WES1_HUMAN;C9J5Y1_HUMAN
QSFMFYGAGYQVEK	QSFMFYGAGYQVEK	165374971	165483918	QSFMFYGAGYQVEB	166176391	166278193	Z=Carbamoylmethylated cysteine, K*/B= Lys U-13C6;U-15N2 , R*/X= Arg U-13C6;U-15N4	TMPS2_HUMAN	0317_0330	Transmembrane protease serine 2	TMPRSS2;TMPRSS2;TMPRSS2	O15393;C9JKZ3;F8WES1	C9JKZ3_HUMAN;F8WES1_HUMAN
LYGPNFILQVYSSQR	LYGPNFILQVYSSQR	178392571	17850075	LYGPNFILQVYSSQX	179393398	179493706	Z=Carbamoylmethylated cysteine, K*/B= Lys U-13C6;U-15N2 , R*/X= Arg U-13C6;U-15N4	TMPS2_HUMAN	0151_0165	Transmembrane protease serine 2	TMPRSS2;TMPRSS2;TMPRSS2;TMPRSS2	O15393;C9JKZ3;F8WES1;C9J5Y1	C9JKZ3_HUMAN;F8WES1_HUMAN;C9J5Y1_HUMAN
TTFTAEQLEELER	TTFTAEQLEELER	15657573	156666478	TTFTAEQLEELEX	157576557	157659434	Z=Carbamoylmethylated cysteine, K*/B= Lys U-13C6;U-15N2 , R*/X= Arg U-13C6;U-15N4	PAX3_HUMAN	0224_0236	Paired box protein Pax-3	PAX3;PAX3;PAX3;PAX3;PAX3;PAX3	P23760;G5E9C1;P23760-4;P23760-5;P23760-6;P23760-7	G5E9C1_HUMAN;PAX3_HUMAN;PAX3_HUMAN;PAX3_HUMAN;PAX3_HUMAN
SGFPLEVSTPLGQGR	SGFPLEVSTPLGQGR	154379943	154470716	SGFPLEVSTPLGQGX	15538077	155463672	Z=Carbamoylmethylated cysteine, K*/B= Lys U-13C6;U-15N2 , R*/X= Arg U-13C6;U-15N4	PAX3_HUMAN	0023_0037	Paired box protein Pax-3	PAX3;PAX3;PAX3;PAX3;PAX3;PAX3;PAX3;PAX3	P23760;G5E9C1;P23760-2;P23760-3;P23760-4;P23760-5;P23760-6;P23760-7	G5E9C1_HUMAN;PAX3_HUMAN;PAX3_HUMAN;PAX3_HUMAN;PAX3_HUMAN;PAX3_HUMAN;PAX3_HUMAN
ASAPQSDEGSDIDSEPDLPLK	ASAPQSDEGSDIDSEPDLPLK	216999131	217122912	ASAPQSDEGSDIDSEPDLPLB	217800551	217917187	Z=Carbamoylmethylated cysteine, K*/B= Lys U-13C6;U-15N2 , R*/X= Arg U-13C6;U-15N4	PAX3_HUMAN	0196_0216	Paired box protein Pax-3	PAX3;PAX3;PAX3;PAX3;PAX3;PAX3	P23760;G5E9C1;P23760-4;P23760-5;P23760-6;P23760-7	G5E9C1_HUMAN;PAX3_HUMAN;PAX3_HUMAN;PAX3_HUMAN;PAX3_HUMAN
VNQLGGVFINGRPLPNHIR	VNQLGGVFINGRPLPNHIR	210017044	210141392	VNQLGGVFINGRPLPNHIX	211017871	211134348	Z=Carbamoylmethylated cysteine, K*/B= Lys U-13C6;U-15N2 , R*/X= Arg U-13C6;U-15N4	PAX3_HUMAN	0038_0056	Paired box protein Pax-3	PAX3;PAX7;PAX7;PAX3;PAX7;PAX3;PAX3;PAX3;PAX3;PAX3;PAX3	P23760;P23759;E9PFV9;G5E9C1;P23759-2;P23760-2;P23760-3;P23760-4;P23760-5;P23760-6;P23760-7	PAX7_HUMAN;E9PFV9_HUMAN;G5E9C1_HUMAN;PAX7_HUMAN;PAX3_HUMAN;PAX3_HUMAN;PAX3_HUMAN;PAX3_HUMAN;PAX3_HUMAN;PAX3_HUMAN
NTVPSVSSISR	NTVPSVSSISR	114560405	114625162	NTVPSVSSISX	115561232	115618118	Z=Carbamoylmethylated cysteine, K*/B= Lys U-13C6;U-15N2 , R*/X= Arg U-13C6;U-15N4	PAX3_HUMAN	0146_0156	Paired box protein Pax-3	PAX3;PAX3;PAX3;PAX3;PAX3;PAX3;PAX3;PAX3	P23760;G5E9C1;P23760-2;P23760-3;P23760-4;P23760-5;P23760-6;P23760-7	G5E9C1_HUMAN;PAX3_HUMAN;PAX3_HUMAN;PAX3_HUMAN;PAX3_HUMAN;PAX3_HUMAN;PAX3_HUMAN
DGVPVPLIIAAGGGGR	DGVPVPLIIAAGGGGR	144781466	144866616	DGVPVPLIIAAGGGGX	145782293	145859572	Z=Carbamoylmethylated cysteine, K*/B= Lys U-13C6;U-15N2 , R*/X= Arg U-13C6;U-15N4	ALK_HUMAN	0832_0847	ALK tyrosine kinase receptor	ALK	Q9UM73
GSFLLLNTSADSK	GSFLLLNTSADSK	135169833	135248938	GSFLLLNTSADSB	135971253	136043213	Z=Carbamoylmethylated cysteine, K*/B= Lys U-13C6;U-15N2 , R*/X= Arg U-13C6;U-15N4	ALK_HUMAN	0318_0330	ALK tyrosine kinase receptor	ALK	Q9UM73
DPEGVPPLLVSQQAK	DPEGVPPLLVSQQAK	157684604	157777684	DPEGVPPLLVSQQAB	158486024	158571959	Z=Carbamoylmethylated cysteine, K*/B= Lys U-13C6;U-15N2 , R*/X= Arg U-13C6;U-15N4	ALK_HUMAN	1417_1431	ALK tyrosine kinase receptor	ALK	Q9UM73
VPATDTYSISGYGAAGGK	VPATDTYSISGYGAAGGK	171382095	17148267	VPATDTYSISGYGAAGGB	172183515	172276945	Z=Carbamoylmethylated cysteine, K*/B= Lys U-13C6;U-15N2 , R*/X= Arg U-13C6;U-15N4	ALK_HUMAN	0728_0745	ALK tyrosine kinase receptor	ALK	Q9UM73
YIAQLLPHNEAAR	YIAQLLPHNEAAR	149479429	149568114	YIAQLLPHNEAAX	150480256	15056107	Z=Carbamoylmethylated cysteine, K*/B= Lys U-13C6;U-15N2 , R*/X= Arg U-13C6;U-15N4	ALK_HUMAN	0361_0373	ALK tyrosine kinase receptor	ALK	Q9UM73
LQEEGEASSTTSPTEETTQK	LQEEGEASSTTSPTEETTQK	215196552	215316924	LQEEGEASSTTSPTEETTQB	215997972	216111199	Z=Carbamoylmethylated cysteine, K*/B= Lys U-13C6;U-15N2 , R*/X= Arg U-13C6;U-15N4	ANDR_HUMAN	0639_0658	Androgen receptor	AR;AR;AR	P10275;F5GZG9;P10275-2	F5GZG9_HUMAN;ANDR_HUMAN
SGALDEAAAYQSR	SGALDEAAAYQSR	133762114	133837998	SGALDEAAAYQSX	134762941	134830954	Z=Carbamoylmethylated cysteine, K*/B= Lys U-13C6;U-15N2 , R*/X= Arg U-13C6;U-15N4	ANDR_HUMAN	0348_0360	Androgen receptor	AR;AR;AR;AR	P10275;E7EVX6;E9PEG3;F5GZG9	E7EVX6_HUMAN;E9PEG3_HUMAN;F5GZG9_HUMAN
GAFQNLFQSVR	GAFQNLFQSVR	126565166	126640498	GAFQNLFQSVX	127565993	127633454	Z=Carbamoylmethylated cysteine, K*/B= Lys U-13C6;U-15N2 , R*/X= Arg U-13C6;U-15N4	ANDR_HUMAN	0021_0031	Androgen receptor	AR;AR;AR;AR	P10275;E7EVX6;E9PEG3;F5GZG9	E7EVX6_HUMAN;E9PEG3_HUMAN;F5GZG9_HUMAN
DNYLGGTSTISDNAK	DNYLGGTSTISDNAK	155471617	155559908	DNYLGGTSTISDNAB	156273037	156354183	Z=Carbamoylmethylated cysteine, K*/B= Lys U-13C6;U-15N2 , R*/X= Arg U-13C6;U-15N4	ANDR_HUMAN	0221_0235	Androgen receptor	AR;AR;AR;AR	P10275;E7EVX6;E9PEG3;F5GZG9	E7EVX6_HUMAN;E9PEG3_HUMAN;F5GZG9_HUMAN
ELHQFTFDLLIK	ELHQFTFDLLIK	150281329	15037396	ELHQFTFDLLIB	151082749	151168235	Z=Carbamoylmethylated cysteine, K*/B= Lys U-13C6;U-15N2 , R*/X= Arg U-13C6;U-15N4	ANDR_HUMAN	0872_0883	Androgen receptor	AR;AR	P10275;P10275-2	ANDR_HUMAN
DHVLPIDYYFPPQK	DHVLPIDYYFPPQK	173086678	173194312	DHVLPIDYYFPPQB	173888098	173988587	Z=Carbamoylmethylated cysteine, K*/B= Lys U-13C6;U-15N2 , R*/X= Arg U-13C6;U-15N4	ANDR_HUMAN	0544_0557	Androgen receptor	AR;AR;AR;AR;AR	P10275;E7EVX6;E9PEG3;F5GZG9;P10275-2	E7EVX6_HUMAN;E9PEG3_HUMAN;F5GZG9_HUMAN;ANDR_HUMAN
ISTLPQLNSALVQDLAK	ISTLPQLNSALVQDLAK	181001999	181108476	ISTLPQLNSALVQDLAB	181803419	181902751	Z=Carbamoylmethylated cysteine, K*/B= Lys U-13C6;U-15N2 , R*/X= Arg U-13C6;U-15N4	CCNB1_HUMAN	0412_0428	G2/mitotic-specific cyclin-B1	CCNB1;CCNB1	P14635;Q5TZP9	Q5TZP9_HUMAN
IGEVDVEQHTLAK	IGEVDVEQHTLAK	143774633	143858192	IGEVDVEQHTLAB	144576053	144652467	Z=Carbamoylmethylated cysteine, K*/B= Lys U-13C6;U-15N2 , R*/X= Arg U-13C6;U-15N4	CCNB1_HUMAN	0312_0324	G2/mitotic-specific cyclin-B1	CCNB1;CCNB1;CCNB1;CCNB1	P14635;Q5TZP9;E9PC90;H0YA62	Q5TZP9_HUMAN;E9PC90_HUMAN;H0YA62_HUMAN
ALNFGLGRPLPLHFLR	ALNFGLGRPLPLHFLR	18200573	182117538	ALNFGLGRPLPLHFLX	183006557	183110494	Z=Carbamoylmethylated cysteine, K*/B= Lys U-13C6;U-15N2 , R*/X= Arg U-13C6;U-15N4	CCNB1_HUMAN	0292_0307	G2/mitotic-specific cyclin-B1	CCNB1;CCNB1;CCNB1;CCNB1	P14635;Q5TZP9;E9PC90;H0YA62	Q5TZP9_HUMAN;E9PC90_HUMAN;H0YA62_HUMAN
TALGDIGNK	TALGDIGNK	88747123	8879773	TALGDIGNB	89548543	89592005	Z=Carbamoylmethylated cysteine, K*/B= Lys U-13C6;U-15N2 , R*/X= Arg U-13C6;U-15N4	CCNB1_HUMAN	0043_0051	G2/mitotic-specific cyclin-B1	CCNB1;CCNB1;CCNB1;CCNB1	P14635;Q5TZP9;D6RHI0;E9PC90	Q5TZP9_HUMAN;D6RHI0_HUMAN;E9PC90_HUMAN
ATEYVHSLQAEEHQLLLEK	ATEYVHSLQAEEHQLLLEK	223713278	223845234	ATEYVHSLQAEEHQLLLEB	224514698	224639509	Z=Carbamoylmethylated cysteine, K*/B= Lys U-13C6;U-15N2 , R*/X= Arg U-13C6;U-15N4	MYCN_HUMAN	0426_0444	N-myc proto-oncogene protein	MYCN	P04198
FELLPTPPLSPSR	FELLPTPPLSPSR	145279764	145368092	FELLPTPPLSPSX	146280591	146361048	Z=Carbamoylmethylated cysteine, K*/B= Lys U-13C6;U-15N2 , R*/X= Arg U-13C6;U-15N4	MYC_HUMAN	0053_0065	Myc proto-oncogene protein	MYC;MYCN;MYC;MYC;MYC	P01106;P04198;H0YBG3;H0YBT0;P01106-2	MYCN_HUMAN;H0YBG3_HUMAN;H0YBT0_HUMAN;MYC_HUMAN
AVTTFTITVRPK	AVTTFTITVRPK	133277652	133357546	AVTTFTITVRPB	134079072	134151821	Z=Carbamoylmethylated cysteine, K*/B= Lys U-13C6;U-15N2 , R*/X= Arg U-13C6;U-15N4	MYCN_HUMAN	0293_0304	N-myc proto-oncogene protein	MYCN	P04198
AQSSELILK	AQSSELILK	98756005	98813618	AQSSELILB	99557425	99607893	Z=Carbamoylmethylated cysteine, K*/B= Lys U-13C6;U-15N2 , R*/X= Arg U-13C6;U-15N4	MYCN_HUMAN	0313_0321	N-myc proto-oncogene protein	MYCN	P04198
DHVPELVK	DHVPELVK	93550761	93606316	DHVPELVB	94352181	94400591	Z=Carbamoylmethylated cysteine, K*/B= Lys U-13C6;U-15N2 , R*/X= Arg U-13C6;U-15N4	MYCN_HUMAN	0406_0413	N-myc proto-oncogene protein	MYCN	P04198
ISAFGYLECSAK	ISAFGYLEZSAK	134463837	134551988	ISAFGYLEZSAB	135265257	135346263	Z=Carbamoylmethylated cysteine, K*/B= Lys U-13C6;U-15N2 , R*/X= Arg U-13C6;U-15N4	RHOC_HUMAN	0151_0162	Rho-related GTP-binding protein RhoC	RHOC;RHOC;RHOC;RHOC	P08134;Q5JR08;E9PN11;E9PQH6	Q5JR08_HUMAN;E9PN11_HUMAN;E9PQH6_HUMAN
HFCPNVPIILVGNK	HFZPNVPIILVGNK	160686534	160791692	HFZPNVPIILVGNB	161487954	161585967	Z=Carbamoylmethylated cysteine, K*/B= Lys U-13C6;U-15N2 , R*/X= Arg U-13C6;U-15N4	RHOC_HUMAN	0105_0118	Rho-related GTP-binding protein RhoC	RHOC;RHOA;RHOC;RHOC;RHOC;RHOA;RHOA;RHOC;RHOC	P08134;P61586;Q5JR05;Q5JR07;Q5JR08;C9JNR4;C9JX21;E9PN11;E9PQH6	RHOA_HUMAN;Q5JR05_HUMAN;Q5JR07_HUMAN;Q5JR08_HUMAN;C9JNR4_HUMAN;C9JX21_HUMAN;E9PN11_HUMAN;E9PQH6_HUMAN
LVIVGDGACGK	LVIVGDGAZGK	108756955	108827844	LVIVGDGAZGB	109558375	109622119	Z=Carbamoylmethylated cysteine, K*/B= Lys U-13C6;U-15N2 , R*/X= Arg U-13C6;U-15N4	RHOC_HUMAN	0008_0018	Rho-related GTP-binding protein RhoC	RHOC;RHOA;RHOC;RHOC;RHOC;RHOC;RHOA;RHOA;RHOC;RHOC;RHOA;RHOA;RHOC	P08134;P61586;Q5JR05;Q5JR06;Q5JR07;Q5JR08;C9JNR4;C9JX21;E9PN11;E9PQH6;C9J1T2;C9JRM1;E9PLA2	RHOA_HUMAN;Q5JR05_HUMAN;Q5JR06_HUMAN;Q5JR07_HUMAN;Q5JR08_HUMAN;C9JNR4_HUMAN;C9JX21_HUMAN;E9PN11_HUMAN;E9PQH6_HUMAN;C9J1T2_HUMAN;C9JRM1_HUMAN;E9PLA2_HUMAN
FDNPPFFQNSTFSFR	FDNPPFFQNSTFSFR	184984237	1850981	FDNPPFFQNSTFSFX	185985064	186091056	Z=Carbamoylmethylated cysteine, K*/B= Lys U-13C6;U-15N2 , R*/X= Arg U-13C6;U-15N4	TYRP2_HUMAN	0334_0348	L-dopachrome tautomerase	DCT;DCT;DCT	P40126;H0YCA9;P40126-2	H0YCA9_HUMAN;TYRP2_HUMAN
GYTPLMETHLSSK	GYTPLMETHLSSK	14627126	146365428	GYTPLMETHLSSB	14707268	147159703	Z=Carbamoylmethylated cysteine, K*/B= Lys U-13C6;U-15N2 , R*/X= Arg U-13C6;U-15N4	TYRP2_HUMAN	0501_0513	L-dopachrome tautomerase	DCT;DCT	P40126;P40126-2	TYRP2_HUMAN
FNPPADAWPQELAPIGHNR	FNPPADAWPQELAPIGHNR	212904423	21303209	FNPPADAWPQELAPIGHNX	21390525	214025046	Z=Carbamoylmethylated cysteine, K*/B= Lys U-13C6;U-15N2 , R*/X= Arg U-13C6;U-15N4	TYRP2_HUMAN	0410_0428	L-dopachrome tautomerase	DCT;DCT	P40126;P40126-2	TYRP2_HUMAN
ADTRPWSGPYILR	ADTRPWSGPYILR	153079429	153171324	ADTRPWSGPYILX	154080256	15416428	Z=Carbamoylmethylated cysteine, K*/B= Lys U-13C6;U-15N2 , R*/X= Arg U-13C6;U-15N4	TYRP2_HUMAN	0066_0078	L-dopachrome tautomerase	DCT;DCT	P40126;P40126-2	TYRP2_HUMAN
IQSFLGGAPTEDLK	IQSFLGGAPTEDLK	147476673	147564184	IQSFLGGAPTEDLB	148278093	148358459	Z=Carbamoylmethylated cysteine, K*/B= Lys U-13C6;U-15N2 , R*/X= Arg U-13C6;U-15N4	MSLN_HUMAN	0504_0517	Mesothelin	MSLN;MSLN;MSLN;MSLN;MSLN;MSLN	Q13421;H3BMA1;H3BUX1;Q13421-2;Q13421-3;Q13421-4	H3BMA1_HUMAN;H3BUX1_HUMAN;MSLN_HUMAN;MSLN_HUMAN;MSLN_HUMAN
TDAVLPLTVAEVQK	TDAVLPLTVAEVQK	148282933	148370536	TDAVLPLTVAEVQB	149084353	149164811	Z=Carbamoylmethylated cysteine, K*/B= Lys U-13C6;U-15N2 , R*/X= Arg U-13C6;U-15N4	MSLN_HUMAN	0536_0549	Mesothelin	MSLN;MSLN;MSLN;MSLN;MSLN;MSLN	Q13421;H3BMA1;H3BUX1;Q13421-2;Q13421-3;Q13421-4	H3BMA1_HUMAN;H3BUX1_HUMAN;MSLN_HUMAN;MSLN_HUMAN;MSLN_HUMAN
GLLPVLGQPIIR	GLLPVLGQPIIR	127480741	127558244	GLLPVLGQPIIX	128481568	1285512	Z=Carbamoylmethylated cysteine, K*/B= Lys U-13C6;U-15N2 , R*/X= Arg U-13C6;U-15N4	MSLN_HUMAN	0250_0261	Mesothelin	MSLN;MSLN;MSLN;MSLN;MSLN	Q13421;H3BMA1;Q13421-2;Q13421-3;Q13421-4	H3BMA1_HUMAN;MSLN_HUMAN;MSLN_HUMAN;MSLN_HUMAN
LLGPHVEGLK	LLGPHVEGLK	10616233	106226262	LLGPHVEGLB	10696375	107020537	Z=Carbamoylmethylated cysteine, K*/B= Lys U-13C6;U-15N2 , R*/X= Arg U-13C6;U-15N4	MSLN_HUMAN	0550_0559	Mesothelin	MSLN;MSLN;MSLN;MSLN;MSLN;MSLN	Q13421;H3BMA1;H3BUX1;Q13421-2;Q13421-3;Q13421-4	H3BMA1_HUMAN;H3BUX1_HUMAN;MSLN_HUMAN;MSLN_HUMAN;MSLN_HUMAN
GCSLNCVDDSQDYYVGK	GZSLNZVDDSQDYYVGK	197880368	198009358	GZSLNZVDDSQDYYVGB	198681788	198803633	Z=Carbamoylmethylated cysteine, K*/B= Lys U-13C6;U-15N2 , R*/X= Arg U-13C6;U-15N4	PSCA_HUMAN	0065_0081	Prostate stem cell antigen	PSCA	O43653
AVGLLTVISK	AVGLLTVISK	99963281	1000233	AVGLLTVISB	100764701	100817575	Z=Carbamoylmethylated cysteine, K*/B= Lys U-13C6;U-15N2 , R*/X= Arg U-13C6;U-15N4	PSCA_HUMAN	0055_0064	Prostate stem cell antigen	PSCA	O43653
HCFPEIFGK	HZFPEIFGK	113353278	11343069	HZFPEIFGB	114154698	114224965	Z=Carbamoylmethylated cysteine, K*/B= Lys U-13C6;U-15N2 , R*/X= Arg U-13C6;U-15N4	MAGA1_HUMAN	0138_0146	Melanoma-associated antigen 1	MAGEA1	P43355
ALAETSYVK	ALAETSYVK	98051785	98110048	ALAETSYVB	98853205	98904323	Z=Carbamoylmethylated cysteine, K*/B= Lys U-13C6;U-15N2 , R*/X= Arg U-13C6;U-15N4	MAGA1_HUMAN	0270_0278	Melanoma-associated antigen 1	MAGEA1;MAGEA4;MAGEA8	P43355;P43358;P43361	MAGA4_HUMAN;MAGA8_HUMAN
FFFPSLR	FFFPSLR	91248576	91307266	FFFPSLX	92249403	92300222	Z=Carbamoylmethylated cysteine, K*/B= Lys U-13C6;U-15N2 , R*/X= Arg U-13C6;U-15N4	MAGA1_HUMAN	0292_0298	Melanoma-associated antigen 1	MAGEA1	P43355
VQAELDQVVGR	VQAELDQVVGR	121264623	121334082	VQAELDQVVGX	12226545	122327038	Z=Carbamoylmethylated cysteine, K*/B= Lys U-13C6;U-15N2 , R*/X= Arg U-13C6;U-15N4	CP1B1_HUMAN	0356_0366	Cytochrome P450 1B1	CYP1B1	Q16678
ELLSHNEEFGR	ELLSHNEEFGR	132963131	133040258	ELLSHNEEFGX	133963958	134033214	Z=Carbamoylmethylated cysteine, K*/B= Lys U-13C6;U-15N2 , R*/X= Arg U-13C6;U-15N4	CP1B1_HUMAN	0223_0233	Cytochrome P450 1B1	CYP1B1	Q16678
MNFSYGLTIKPK	MNFSYGLTIKPK	139773769	139866862	MNFSYGLTIKPB	140575189	140661137	Z=Carbamoylmethylated cysteine, K*/B= Lys U-13C6;U-15N2 , R*/X= Arg U-13C6;U-15N4	CP1B1_HUMAN	0503_0514	Cytochrome P450 1B1	CYP1B1	Q16678
FVIPVSCAAPQK	FVIPVSZAAPQK	131569582	131656808	FVIPVSZAAPQB	132371002	132451083	Z=Carbamoylmethylated cysteine, K*/B= Lys U-13C6;U-15N2 , R*/X= Arg U-13C6;U-15N4	PLAC1_HUMAN	0109_0120	Placenta-specific protein 1	PLAC1	Q9HBJ0
SPWLTKPCSMR	SPWLTKPZSMR	13616584	13626199	SPWLTKPZSMX	137166667	137254946	Z=Carbamoylmethylated cysteine, K*/B= Lys U-13C6;U-15N2 , R*/X= Arg U-13C6;U-15N4	PLAC1_HUMAN	0121_0131	Placenta-specific protein 1	PLAC1	Q9HBJ0
LAVSLAETTGLIK	LAVSLAETTGLIK	131477584	131555534	LAVSLAETTGLIB	132279004	132349809	Z=Carbamoylmethylated cysteine, K*/B= Lys U-13C6;U-15N2 , R*/X= Arg U-13C6;U-15N4	CTCFL_HUMAN	0169_0181	Transcriptional repressor CTCFL	CTCFL;CTCFL;CTCFL;CTCFL;CTCFL;CTCFL;CTCFL;CTCFL	Q8NI51;A6XGL8;A6XGM2;A6XGM3;A6XGM8;A6XGN0;E7EUE3;F5H2V8	A6XGL8_HUMAN;A6XGM2_HUMAN;A6XGM3_HUMAN;A6XGM8_HUMAN;A6XGN0_HUMAN;E7EUE3_HUMAN;F5H2V8_HUMAN
EAANGDEAAAEEASTTK	EAANGDEAAAEEASTTK	166371727	16646373	EAANGDEAAAEEASTTB	167173147	167258005	Z=Carbamoylmethylated cysteine, K*/B= Lys U-13C6;U-15N2 , R*/X= Arg U-13C6;U-15N4	CTCFL_HUMAN	0608_0624	Transcriptional repressor CTCFL	CTCFL;CTCFL;CTCFL	Q8NI51;A6XGL8;E7EUE3	A6XGL8_HUMAN;E7EUE3_HUMAN
GEQFPGEMFPVACR	GEQFPGEMFPVAZR	162371735	16248381	GEQFPGEMFPVAZX	163372562	163476766	Z=Carbamoylmethylated cysteine, K*/B= Lys U-13C6;U-15N2 , R*/X= Arg U-13C6;U-15N4	CTCFL_HUMAN	0625_0638	Transcriptional repressor CTCFL	CTCFL;CTCFL;CTCFL	Q8NI51;A6XGL8;E7EUE3	A6XGL8_HUMAN;E7EUE3_HUMAN
EEVDEGVTCEMLLNTMDK	EEVDEGVTZEMLLNTMDK	211190607	211334374	EEVDEGVTZEMLLNTMDB	211992027	212128649	Z=Carbamoylmethylated cysteine, K*/B= Lys U-13C6;U-15N2 , R*/X= Arg U-13C6;U-15N4	CTCFL_HUMAN	0646_0663	Transcriptional repressor CTCFL	CTCFL;CTCFL	Q8NI51;E7EUE3	E7EUE3_HUMAN
SPHSGDVLYELLQHILK	SPHSGDVLYELLQHILK	194804178	194921034	SPHSGDVLYELLQHILB	195605598	195715309	Z=Carbamoylmethylated cysteine, K*/B= Lys U-13C6;U-15N2 , R*/X= Arg U-13C6;U-15N4	ETV6_HUMAN	0106_0122	Transcription factor ETV6	ETV6	P41212
WAENEFSLRPIDSNTFEMNGK	WAENEFSLRPIDSNTFEMNGK	248413794	248568234	WAENEFSLRPIDSNTFEMNGB	249215214	249362509	Z=Carbamoylmethylated cysteine, K*/B= Lys U-13C6;U-15N2 , R*/X= Arg U-13C6;U-15N4	ETV6_HUMAN	0072_0092	Transcription factor ETV6	ETV6;ETV6	P41212;H0YG25	H0YG25_HUMAN
EGKPINLSHR	EGKPINLSHR	114962544	115028822	EGKPINLSHX	115963371	116021778	Z=Carbamoylmethylated cysteine, K*/B= Lys U-13C6;U-15N2 , R*/X= Arg U-13C6;U-15N4	ETV6_HUMAN	0300_0309	Transcription factor ETV6	ETV6	P41212
DDVAQWLK	DDVAQWLK	97348688	97406808	DDVAQWLB	98150108	98201083	Z=Carbamoylmethylated cysteine, K*/B= Lys U-13C6;U-15N2 , R*/X= Arg U-13C6;U-15N4	ETV6_HUMAN	0064_0071	Transcription factor ETV6	ETV6;ETV6	P41212;H0YG25	H0YG25_HUMAN
ASGMTTLSAELSSR	ASGMTTLSAELSSR	140968203	141055036	ASGMTTLSAELSSX	14196903	142047992	Z=Carbamoylmethylated cysteine, K*/B= Lys U-13C6;U-15N2 , R*/X= Arg U-13C6;U-15N4	RUNX1_HUMAN	0280_0293	Runt-related transcription factor 1	RUNX1;RUNX1;RUNX1;RUNX1;RUNX1;RUNX1;RUNX1	Q01196;H9KVB1;Q01196-10;Q01196-11;Q01196-2;Q01196-8;Q01196-9	H9KVB1_HUMAN;RUNX1_HUMAN;RUNX1_HUMAN;RUNX1_HUMAN;RUNX1_HUMAN;RUNX1_HUMAN
MSEALPLGAPDAGAALAGK	MSEALPLGAPDAGAALAGK	173889231	173998694	MSEALPLGAPDAGAALAGB	174690651	174792969	Z=Carbamoylmethylated cysteine, K*/B= Lys U-13C6;U-15N2 , R*/X= Arg U-13C6;U-15N4	RUNX1_HUMAN	0025_0043	Runt-related transcription factor 1	RUNX1;RUNX1;RUNX1;RUNX1;RUNX1;RUNX1;RUNX1;RUNX1;RUNX1;RUNX1;RUNX1;RUNX1;RUNX1;RUNX1	Q01196;A8MZI9;C9JWM1;F5H139;H9KVB1;Q01196-10;Q01196-2;Q01196-3;Q01196-4;Q01196-5;Q01196-6;Q01196-7;Q01196-8;Q01196-9	A8MZI9_HUMAN;C9JWM1_HUMAN;F5H139_HUMAN;H9KVB1_HUMAN;RUNX1_HUMAN;RUNX1_HUMAN;RUNX1_HUMAN;RUNX1_HUMAN;RUNX1_HUMAN;RUNX1_HUMAN;RUNX1_HUMAN;RUNX1_HUMAN;RUNX1_HUMAN
ASLNHSTAFNPQPQSQMQDTR	ASLNHSTAFNPQPQSQMQDTR	235708185	235850318	ASLNHSTAFNPQPQSQMQDTX	236709012	236843274	Z=Carbamoylmethylated cysteine, K*/B= Lys U-13C6;U-15N2 , R*/X= Arg U-13C6;U-15N4	RUNX1_HUMAN	0224_0244	Runt-related transcription factor 1	RUNX1;RUNX1;RUNX1;RUNX1;RUNX1;RUNX1;RUNX1;RUNX1	Q01196;Q01196-10;Q01196-11;Q01196-2;Q01196-4;Q01196-7;Q01196-8;Q01196-9	RUNX1_HUMAN;RUNX1_HUMAN;RUNX1_HUMAN;RUNX1_HUMAN;RUNX1_HUMAN;RUNX1_HUMAN;RUNX1_HUMAN
LDDQTKPGSLSFSER	LDDQTKPGSLSFSER	167881621	167978266	LDDQTKPGSLSFSEX	168882448	168971222	Z=Carbamoylmethylated cysteine, K*/B= Lys U-13C6;U-15N2 , R*/X= Arg U-13C6;U-15N4	RUNX1_HUMAN	0183_0197	Runt-related transcription factor 1	RUNX1;RUNX1;RUNX1;RUNX1;RUNX1;RUNX1;RUNX1;RUNX1;RUNX1;RUNX1	Q01196;A8MZI9;Q01196-10;Q01196-11;Q01196-2;Q01196-3;Q01196-4;Q01196-7;Q01196-8;Q01196-9	A8MZI9_HUMAN;RUNX1_HUMAN;RUNX1_HUMAN;RUNX1_HUMAN;RUNX1_HUMAN;RUNX1_HUMAN;RUNX1_HUMAN;RUNX1_HUMAN;RUNX1_HUMAN
LASAVQDHDQIVTSR	LASAVQDHDQIVTSR	163883253	163976516	LASAVQDHDQIVTSX	16488408	164969472	Z=Carbamoylmethylated cysteine, K*/B= Lys U-13C6;U-15N2 , R*/X= Arg U-13C6;U-15N4	AN30A_HUMAN	1202_1216	Ankyrin repeat domain-containing protein 30A	ANKRD30A;ANKRD30A	Q9BXX3;Q5W026	Q5W026_HUMAN
SQEPAFHIAGDACLQR	SQEPAFHIAGDAZLQR	179884204	179996092	SQEPAFHIAGDAZLQX	180885031	180989048	Z=Carbamoylmethylated cysteine, K*/B= Lys U-13C6;U-15N2 , R*/X= Arg U-13C6;U-15N4	AN30A_HUMAN	1218_1233	Ankyrin repeat domain-containing protein 30A	ANKRD30A;ANKRD30A	Q9BXX3;Q5W026	Q5W026_HUMAN
TPDEAASLVEGTSDK	TPDEAASLVEGTSDK	151870492	151956368	TPDEAASLVEGTSDB	152671912	152750643	Z=Carbamoylmethylated cysteine, K*/B= Lys U-13C6;U-15N2 , R*/X= Arg U-13C6;U-15N4	AN30A_HUMAN	0324_0338	Ankyrin repeat domain-containing protein 30A	ANKRD30A;ANKRD30A	Q9BXX3;Q5W026	Q5W026_HUMAN
AEPPGKPSAFEPATEMQK	AEPPGKPSAFEPATEMQK	191391927	191512784	AEPPGKPSAFEPATEMQB	192193347	192307059	Z=Carbamoylmethylated cysteine, K*/B= Lys U-13C6;U-15N2 , R*/X= Arg U-13C6;U-15N4	AN30A_HUMAN	0633_0650	Ankyrin repeat domain-containing protein 30A	ANKRD30A;ANKRD30A	Q9BXX3;Q5W026	Q5W026_HUMAN
INLNYAGDALR	INLNYAGDALR	121863567	121934694	INLNYAGDALX	122864394	12292765	Z=Carbamoylmethylated cysteine, K*/B= Lys U-13C6;U-15N2 , R*/X= Arg U-13C6;U-15N4	AN30A_HUMAN	1265_1275	Ankyrin repeat domain-containing protein 30A	ANKRD30A;ANKRD30A	Q9BXX3;Q5W026	Q5W026_HUMAN
NLVEPSLSSFDMAQK	NLVEPSLSSFDMAQK	166480795	166586204	NLVEPSLSSFDMAQB	167282215	167380479	Z=Carbamoylmethylated cysteine, K*/B= Lys U-13C6;U-15N2 , R*/X= Arg U-13C6;U-15N4	RGS5_HUMAN	0142_0156	Regulator of G-protein signaling 5	RGS5;RGS5;RGS5;RGS5	O15539;B1APM2;E9PMP5;O15539-2	B1APM2_HUMAN;E9PMP5_HUMAN;RGS5_HUMAN
LLQNNYGLASFK	LLQNNYGLASFK	136672449	136754862	LLQNNYGLASFB	137473869	137549137	Z=Carbamoylmethylated cysteine, K*/B= Lys U-13C6;U-15N2 , R*/X= Arg U-13C6;U-15N4	RGS5_HUMAN	0068_0079	Regulator of G-protein signaling 5	RGS5;RGS5;RGS5;RGS5	O15539;B1APM2;E9PMP5;E9PS96	B1APM2_HUMAN;E9PMP5_HUMAN;E9PS96_HUMAN
TSLDEALQWR	TSLDEALQWR	121760404	121831582	TSLDEALQWX	122761231	122824538	Z=Carbamoylmethylated cysteine, K*/B= Lys U-13C6;U-15N2 , R*/X= Arg U-13C6;U-15N4	RGS5_HUMAN	0053_0062	Regulator of G-protein signaling 5	RGS5;RGS5;RGS5;RGS5	O15539;B1APM2;E9PMP5;E9PS96	B1APM2_HUMAN;E9PMP5_HUMAN;E9PS96_HUMAN
GLAALPHSCLER	GLAALPHSZLER	132267648	132352096	GLAALPHSZLEX	133268475	133345052	Z=Carbamoylmethylated cysteine, K*/B= Lys U-13C6;U-15N2 , R*/X= Arg U-13C6;U-15N4	RGS5_HUMAN	0004_0015	Regulator of G-protein signaling 5	RGS5;RGS5;RGS5	O15539;E9PMP5;E9PS96	E9PMP5_HUMAN;E9PS96_HUMAN
EVNIDHFTK	EVNIDHFTK	110154546	11021973	EVNIDHFTB	110955966	111014005	Z=Carbamoylmethylated cysteine, K*/B= Lys U-13C6;U-15N2 , R*/X= Arg U-13C6;U-15N4	RGS5_HUMAN	0128_0136	Regulator of G-protein signaling 5	RGS5;RGS5;RGS5	O15539;B1APM2;O15539-2	B1APM2_HUMAN;RGS5_HUMAN
YKPYEEALLQAEAPR	YKPYEEALLQAEAPR	177690462	177797026	YKPYEEALLQAEAPX	178691289	178789982	Z=Carbamoylmethylated cysteine, K*/B= Lys U-13C6;U-15N2 , R*/X= Arg U-13C6;U-15N4	SART3_HUMAN	0295_0309	Squamous cell carcinoma antigen recognized by T-cells 3	SART3;SART3;SART3;SART3	Q15020;B7ZKM0;F8VV04;Q15020-2	B7ZKM0_HUMAN;F8VV04_HUMAN;SART3_HUMAN
TEGSLEDWDIAVQK	TEGSLEDWDIAVQK	158975729	159068618	TEGSLEDWDIAVQB	159777149	159862893	Z=Carbamoylmethylated cysteine, K*/B= Lys U-13C6;U-15N2 , R*/X= Arg U-13C6;U-15N4	SART3_HUMAN	0555_0568	Squamous cell carcinoma antigen recognized by T-cells 3	SART3;SART3;SART3	Q15020;B7ZKM0;F8VV04	B7ZKM0_HUMAN;F8VV04_HUMAN
GLALWEAYR	GLALWEAYR	107756071	10782205	GLALWEAYX	108756898	108815006	Z=Carbamoylmethylated cysteine, K*/B= Lys U-13C6;U-15N2 , R*/X= Arg U-13C6;U-15N4	SART3_HUMAN	0224_0232	Squamous cell carcinoma antigen recognized by T-cells 3	SART3;SART3;SART3;SART3;SART3;SART3;SART3	Q15020;B7ZKM0;F8VV04;F8VVK9;F8VZM2;F8W667;Q15020-2	B7ZKM0_HUMAN;F8VV04_HUMAN;F8VVK9_HUMAN;F8VZM2_HUMAN;F8W667_HUMAN;SART3_HUMAN
HGVDHQVISVTFEK	HGVDHQVISVTFEK	159481033	15957539	HGVDHQVISVTFEB	160282453	160369665	Z=Carbamoylmethylated cysteine, K*/B= Lys U-13C6;U-15N2 , R*/X= Arg U-13C6;U-15N4	SART3_HUMAN	0392_0405	Squamous cell carcinoma antigen recognized by T-cells 3	SART3;SART3	Q15020;F8VV04	F8VV04_HUMAN
VIEASFPAGVDSSPR	VIEASFPAGVDSSPR	153076779	153166534	VIEASFPAGVDSSPX	154077606	15415949	Z=Carbamoylmethylated cysteine, K*/B= Lys U-13C6;U-15N2 , R*/X= Arg U-13C6;U-15N4	CAH9_HUMAN	0385_0399	Carbonic anhydrase 9	CA9	Q16790
QLHTLSDTLWGPGDSR	QLHTLSDTLWGPGDSR	178186964	178290726	QLHTLSDTLWGPGDSX	179187791	179283682	Z=Carbamoylmethylated cysteine, K*/B= Lys U-13C6;U-15N2 , R*/X= Arg U-13C6;U-15N4	CAH9_HUMAN	0355_0370	Carbonic anhydrase 9	CA9	Q16790
FPAEIHVVHLSTAFAR	FPAEIHVVHLSTAFAR	179395765	179504868	FPAEIHVVHLSTAFAX	180396592	180497824	Z=Carbamoylmethylated cysteine, K*/B= Lys U-13C6;U-15N2 , R*/X= Arg U-13C6;U-15N4	CAH9_HUMAN	0246_0261	Carbonic anhydrase 9	CA9	Q16790
YGGDPPWPR	YGGDPPWPR	104348246	10441197	YGGDPPWPX	105349073	105404926	Z=Carbamoylmethylated cysteine, K*/B= Lys U-13C6;U-15N2 , R*/X= Arg U-13C6;U-15N4	CAH9_HUMAN	0143_0151	Carbonic anhydrase 9	CA9	Q16790
FPNPGLLGSPYYYSAAAR	FPNPGLLGSPYYYSAAAR	194295772	1944149	FPNPGLLGSPYYYSAAAX	195296599	195407856	Z=Carbamoylmethylated cysteine, K*/B= Lys U-13C6;U-15N2 , R*/X= Arg U-13C6;U-15N4	PAX5_HUMAN	0360_0377	Paired box protein Pax-5	PAX5;PAX5;PAX5;PAX5;PAX5;PAX5	Q02548;C0KTE2;C0KTF7;C0KTF9;E7ERK2;Q02548-6	C0KTE2_HUMAN;C0KTF7_HUMAN;C0KTF9_HUMAN;E7ERK2_HUMAN;PAX5_HUMAN
GAAPPAAATAYDR	GAAPPAAATAYDR	123059927	123131458	GAAPPAAATAYDX	124060754	124124414	Z=Carbamoylmethylated cysteine, K*/B= Lys U-13C6;U-15N2 , R*/X= Arg U-13C6;U-15N4	PAX5_HUMAN	0378_0390	Paired box protein Pax-5	PAX5;PAX5;PAX5;PAX5;PAX5;PAX5;PAX5;PAX5;PAX5;PAX5;PAX5	Q02548;C0KTE2;C0KTF6;C0KTF7;C0KTF8;C0KTF9;E7ERK2;E7ES87;H0YB47;Q02548-2;Q02548-6	C0KTE2_HUMAN;C0KTF6_HUMAN;C0KTF7_HUMAN;C0KTF8_HUMAN;C0KTF9_HUMAN;E7ERK2_HUMAN;E7ES87_HUMAN;H0YB47_HUMAN;PAX5_HUMAN;PAX5_HUMAN
DEGIQESPVPNGHSLPGR	DEGIQESPVPNGHSLPGR	188790747	18889879	DEGIQESPVPNGHSLPGX	189791574	189891746	Z=Carbamoylmethylated cysteine, K*/B= Lys U-13C6;U-15N2 , R*/X= Arg U-13C6;U-15N4	PAX5_HUMAN	0200_0217	Paired box protein Pax-5	PAX5;PAX5;PAX5;PAX5;PAX5;PAX5;PAX5;PAX5;PAX5;PAX5;PAX5;PAX5;PAX5;PAX5	Q02548;C0KTE2;C0KTF6;C0KTF9;C0KTG0;E7EQT0;E7ERW5;E7ERK2;E7ES87;Q02548-2;Q02548-3;Q02548-4;Q02548-5;Q02548-6	C0KTE2_HUMAN;C0KTF6_HUMAN;C0KTF9_HUMAN;C0KTG0_HUMAN;E7EQT0_HUMAN;E7ERW5_HUMAN;E7ERK2_HUMAN;E7ES87_HUMAN;PAX5_HUMAN;PAX5_HUMAN;PAX5_HUMAN;PAX5_HUMAN;PAX5_HUMAN
YYETGSIKPGVIGGSKPK	YYETGSIKPGVIGGSKPK	188000433	188113308	YYETGSIKPGVIGGSKPB	188801853	188907583	Z=Carbamoylmethylated cysteine, K*/B= Lys U-13C6;U-15N2 , R*/X= Arg U-13C6;U-15N4	PAX5_HUMAN	0072_0089	Paired box protein Pax-5	PAX5;PAX2;PAX5;PAX5;PAX5;PAX5;PAX2;PAX5;PAX5;PAX2;PAX2;PAX5;PAX5;PAX5;PAX5;PAX5;PAX2;PAX2;PAX2	Q02548;Q02962;C0KTF6;C0KTF7;C0KTF8;C0KTG0;Q5SZP1;E7EQT0;E7ERW5;G3V5S4;G3V5U4;Q02548-2;Q02548-3;Q02548-4;Q02548-5;Q02548-6;Q02962-2;Q02962-3;Q02962-4	PAX2_HUMAN;C0KTF6_HUMAN;C0KTF7_HUMAN;C0KTF8_HUMAN;C0KTG0_HUMAN;Q5SZP1_HUMAN;E7EQT0_HUMAN;E7ERW5_HUMAN;G3V5S4_HUMAN;G3V5U4_HUMAN;PAX5_HUMAN;PAX5_HUMAN;PAX5_HUMAN;PAX5_HUMAN;PAX5_HUMAN;PAX2_HUMAN;PAX2_HUMAN;PAX2_HUMAN
QNPTMFAWEIR	QNPTMFAWEIR	139166559	139258122	QNPTMFAWEIX	140167386	140251078	Z=Carbamoylmethylated cysteine, K*/B= Lys U-13C6;U-15N2 , R*/X= Arg U-13C6;U-15N4	PAX5_HUMAN	0105_0115	Paired box protein Pax-5	PAX5;PAX2;PAX8;PAX5;PAX5;PAX5;PAX5;PAX2;PAX5;PAX5;PAX2;PAX2;PAX5;PAX5;PAX5;PAX5;PAX5;PAX2;PAX2;PAX2;PAX8;PAX8;PAX8;PAX8	Q02548;Q02962;Q06710;C0KTF6;C0KTF7;C0KTF8;C0KTG0;Q5SZP1;E7EQT0;E7ERW5;G3V5S4;G3V5U4;Q02548-2;Q02548-3;Q02548-4;Q02548-5;Q02548-6;Q02962-2;Q02962-3;Q02962-4;Q06710-2;Q06710-3;Q06710-4;Q06710-5	PAX2_HUMAN;PAX8_HUMAN;C0KTF6_HUMAN;C0KTF7_HUMAN;C0KTF8_HUMAN;C0KTG0_HUMAN;Q5SZP1_HUMAN;E7EQT0_HUMAN;E7ERW5_HUMAN;G3V5S4_HUMAN;G3V5U4_HUMAN;PAX5_HUMAN;PAX5_HUMAN;PAX5_HUMAN;PAX5_HUMAN;PAX5_HUMAN;PAX2_HUMAN;PAX2_HUMAN;PAX2_HUMAN;PAX8_HUMAN;PAX8_HUMAN;PAX8_HUMAN;PAX8_HUMAN
FHSESLSSNPSSFAPR	FHSESLSSNPSSFAPR	17488118	174983428	FHSESLSSNPSSFAPX	175882007	175976384	Z=Carbamoylmethylated cysteine, K*/B= Lys U-13C6;U-15N2 , R*/X= Arg U-13C6;U-15N4	ACRBP_HUMAN	0256_0271	Acrosin-binding protein	ACRBP;ACRBP;ACRBP	Q8NEB7;E7EP66;F5H5S8	E7EP66_HUMAN;F5H5S8_HUMAN
KPAAGFLPSLLK	KPAAGFLPSLLK	124075431	12415214	KPAAGFLPSLLB	124876851	124946415	Z=Carbamoylmethylated cysteine, K*/B= Lys U-13C6;U-15N2 , R*/X= Arg U-13C6;U-15N4	ACRBP_HUMAN	0003_0014	Acrosin-binding protein	ACRBP;ACRBP;ACRBP;ACRBP;ACRBP	Q8NEB7;E7EP66;F5H2C2;F5H3P4;F5H5S8	E7EP66_HUMAN;F5H2C2_HUMAN;F5H3P4_HUMAN;F5H5S8_HUMAN
EAVSQLQTDSEPK	EAVSQLQTDSEPK	143068889	143150162	EAVSQLQTDSEPB	143870309	143944437	Z=Carbamoylmethylated cysteine, K*/B= Lys U-13C6;U-15N2 , R*/X= Arg U-13C6;U-15N4	ACRBP_HUMAN	0243_0255	Acrosin-binding protein	ACRBP;ACRBP;ACRBP	Q8NEB7;E7EP66;F5H5S8	E7EP66_HUMAN;F5H5S8_HUMAN
VLCSQPVSILSPNTLK	VLZSQPVSILSPNTLK	175496004	175607246	VLZSQPVSILSPNTLB	176297424	176401521	Z=Carbamoylmethylated cysteine, K*/B= Lys U-13C6;U-15N2 , R*/X= Arg U-13C6;U-15N4	ACRBP_HUMAN	0121_0136	Acrosin-binding protein	ACRBP;ACRBP;ACRBP;ACRBP	Q8NEB7;E7EP66;F5H2C2;F5H5S8	E7EP66_HUMAN;F5H2C2_HUMAN;F5H5S8_HUMAN
CLQNETYSALSPGK	ZLQNETYSALSPGK	15667348	156771904	ZLQNETYSALSPGB	1574749	157566179	Z=Carbamoylmethylated cysteine, K*/B= Lys U-13C6;U-15N2 , R*/X= Arg U-13C6;U-15N4	ACRBP_HUMAN	0509_0522	Acrosin-binding protein	ACRBP;ACRBP	Q8NEB7;E7EP66	E7EP66_HUMAN
IPQGFGNLLEGLTR	IPQGFGNLLEGLTR	151382525	151472424	IPQGFGNLLEGLTX	152383352	15246538	Z=Carbamoylmethylated cysteine, K*/B= Lys U-13C6;U-15N2 , R*/X= Arg U-13C6;U-15N4	SP17_HUMAN	0012_0025	Sperm surface protein Sp17	SPA17	Q15506
FYNNHAFEEQEPPEK	FYNNHAFEEQEPPEK	187782202	18789465	FYNNHAFEEQEPPEB	188583622	188688925	Z=Carbamoylmethylated cysteine, K*/B= Lys U-13C6;U-15N2 , R*/X= Arg U-13C6;U-15N4	SP17_HUMAN	0068_0082	Sperm surface protein Sp17	SPA17	Q15506
TNFDPAEWGSK	TNFDPAEWGSK	125055675	125130092	TNFDPAEWGSB	125857095	125924367	Z=Carbamoylmethylated cysteine, K*/B= Lys U-13C6;U-15N2 , R*/X= Arg U-13C6;U-15N4	SP17_HUMAN	0053_0063	Sperm surface protein Sp17	SPA17	Q15506
MSIPFSNTHYR	MSIPFSNTHYR	13516343	135251736	MSIPFSNTHYX	136164257	136244692	Z=Carbamoylmethylated cysteine, K*/B= Lys U-13C6;U-15N2 , R*/X= Arg U-13C6;U-15N4	SP17_HUMAN	0001_0011	Sperm surface protein Sp17	SPA17	Q15506
AQSLTTGQEGFIPFNFVAK	AQSLTTGQEGFIPFNFVAK	205404726	205528922	AQSLTTGQEGFIPFNFVAB	206206146	206323197	Z=Carbamoylmethylated cysteine, K*/B= Lys U-13C6;U-15N2 , R*/X= Arg U-13C6;U-15N4	LCK_HUMAN	0100_0118	Tyrosine-protein kinase Lck	LCK;LCK;LCK;LCK;LCK;LCK;LCK;LCK	P06239;Q573B4;E9PAP0;E9PJ92;E9PKQ8;F8W6B9;P06239-2;P06239-3	Q573B4_HUMAN;E9PAP0_HUMAN;E9PJ92_HUMAN;E9PKQ8_HUMAN;F8W6B9_HUMAN;LCK_HUMAN;LCK_HUMAN
IPYPGMTNPEVIQNLER	IPYPGMTNPEVIQNLER	196999312	197123746	IPYPGMTNPEVIQNLEX	198000139	198116702	Z=Carbamoylmethylated cysteine, K*/B= Lys U-13C6;U-15N2 , R*/X= Arg U-13C6;U-15N4	LCK_HUMAN	0439_0455	Tyrosine-protein kinase Lck	LCK;LCK;LCK	P06239;Q573B4;P06239-3	Q573B4_HUMAN;LCK_HUMAN
DFDQNQGEVVK	DFDQNQGEVVK	127758878	127832472	DFDQNQGEVVB	128560298	128626747	Z=Carbamoylmethylated cysteine, K*/B= Lys U-13C6;U-15N2 , R*/X= Arg U-13C6;U-15N4	LCK_HUMAN	0169_0179	Tyrosine-protein kinase Lck	LCK;LCK;LCK;LCK;LCK;LCK	P06239;Q573B4;E9PAP0;E9PJ92;P06239-2;P06239-3	Q573B4_HUMAN;E9PAP0_HUMAN;E9PJ92_HUMAN;LCK_HUMAN;LCK_HUMAN
QLLAPGNTHGSFLIR	QLLAPGNTHGSFLIR	162288925	162385342	QLLAPGNTHGSFLIX	163289752	163378298	Z=Carbamoylmethylated cysteine, K*/B= Lys U-13C6;U-15N2 , R*/X= Arg U-13C6;U-15N4	LCK_HUMAN	0140_0154	Tyrosine-protein kinase Lck	LCK;LCK;LCK;LCK;LCK;LCK	P06239;Q573B4;E9PAP0;E9PJ92;P06239-2;P06239-3	Q573B4_HUMAN;E9PAP0_HUMAN;E9PJ92_HUMAN;LCK_HUMAN;LCK_HUMAN
ESESTAGSFSLSVR	ESESTAGSFSLSVR	145568414	145651108	ESESTAGSFSLSVX	146569241	146644064	Z=Carbamoylmethylated cysteine, K*/B= Lys U-13C6;U-15N2 , R*/X= Arg U-13C6;U-15N4	LCK_HUMAN	0155_0168	Tyrosine-protein kinase Lck	LCK;LCK;LCK;LCK;LCK;LCK	P06239;Q573B4;E9PAP0;E9PJ92;P06239-2;P06239-3	Q573B4_HUMAN;E9PAP0_HUMAN;E9PJ92_HUMAN;LCK_HUMAN;LCK_HUMAN
APLEVPQALGR	APLEVPQALGR	114965058	115032798	APLEVPQALGX	115965885	116025754	Z=Carbamoylmethylated cysteine, K*/B= Lys U-13C6;U-15N2 , R*/X= Arg U-13C6;U-15N4	CSPG4_HUMAN	1948_1958	Chondroitin sulfate proteoglycan 4	CSPG4	Q6UVK1
VAIQPVNDHAPVQTISR	VAIQPVNDHAPVQTISR	184399042	184506452	VAIQPVNDHAPVQTISX	185399869	185499408	Z=Carbamoylmethylated cysteine, K*/B= Lys U-13C6;U-15N2 , R*/X= Arg U-13C6;U-15N4	CSPG4_HUMAN	1009_1025	Chondroitin sulfate proteoglycan 4	CSPG4	Q6UVK1
GSQTLTVCPGSVQPLSSQTLR	GSQTLTVZPGSVQPLSSQTLR	221512667	221647172	GSQTLTVZPGSVQPLSSQTLX	222513494	222640128	Z=Carbamoylmethylated cysteine, K*/B= Lys U-13C6;U-15N2 , R*/X= Arg U-13C6;U-15N4	CSPG4_HUMAN	1586_1606	Chondroitin sulfate proteoglycan 4	CSPG4	Q6UVK1
SEHDVLFQVTQFPSR	SEHDVLFQVTQFPSR	178887948	17899412	SEHDVLFQVTQFPSX	179888775	179987076	Z=Carbamoylmethylated cysteine, K*/B= Lys U-13C6;U-15N2 , R*/X= Arg U-13C6;U-15N4	CSPG4_HUMAN	1743_1757	Chondroitin sulfate proteoglycan 4	CSPG4	Q6UVK1
VTGALQFGELQK	VTGALQFGELQK	128969793	12904646	VTGALQFGELQB	129771213	129840735	Z=Carbamoylmethylated cysteine, K*/B= Lys U-13C6;U-15N2 , R*/X= Arg U-13C6;U-15N4	CSPG4_HUMAN	0703_0714	Chondroitin sulfate proteoglycan 4	CSPG4	Q6UVK1
HGELELDIPGAQAR	HGELELDIPGAQAR	150476337	150563136	HGELELDIPGAQAX	151477164	151556092	Z=Carbamoylmethylated cysteine, K*/B= Lys U-13C6;U-15N2 , R*/X= Arg U-13C6;U-15N4	CSPG4_HUMAN	0478_0491	Chondroitin sulfate proteoglycan 4	CSPG4	Q6UVK1
LVSALIGEEK	LVSALIGEEK	10576019	105822602	LVSALIGEEB	10656161	106616877	Z=Carbamoylmethylated cysteine, K*/B= Lys U-13C6;U-15N2 , R*/X= Arg U-13C6;U-15N4	AKAP4_HUMAN	0430_0439	A-kinase anchor protein 4	AKAP4;AKAP4	Q5JQC9;Q5JQC9-2	AKAP4_HUMAN
LIQYHLTQQTK	LIQYHLTQQTK	137175105	137256844	LIQYHLTQQTB	137976525	138051119	Z=Carbamoylmethylated cysteine, K*/B= Lys U-13C6;U-15N2 , R*/X= Arg U-13C6;U-15N4	AKAP4_HUMAN	0551_0561	A-kinase anchor protein 4	AKAP4;AKAP4	Q5JQC9;Q5JQC9-2	AKAP4_HUMAN
DAASSSSEGNLNLGSLEEK	DAASSSSEGNLNLGSLEEK	190687557	190794004	DAASSSSEGNLNLGSLEEB	191488977	191588279	Z=Carbamoylmethylated cysteine, K*/B= Lys U-13C6;U-15N2 , R*/X= Arg U-13C6;U-15N4	AKAP4_HUMAN	0059_0077	A-kinase anchor protein 4	AKAP4;AKAP4;AKAP4;AKAP4	Q5JQC9;A6ND82;Q5JQC9-2;Q5JQC9-3	A6ND82_HUMAN;AKAP4_HUMAN;AKAP4_HUMAN
GNQVERPQMTFGR	GNQVERPQMTFGR	151873613	151968438	GNQVERPQMTFGX	15287444	152961394	Z=Carbamoylmethylated cysteine, K*/B= Lys U-13C6;U-15N2 , R*/X= Arg U-13C6;U-15N4	SSX2_HUMAN	0091_0103	Protein SSX2	SSX2;SSX2	Q16385;Q16385-2	SSX2_HUMAN
RPTVGAQIPEK	RPTVGAQIPEK	119467205	11953686	RPTVGAQIPEB	120268625	120331135	Z=Carbamoylmethylated cysteine, K*/B= Lys U-13C6;U-15N2 , R*/X= Arg U-13C6;U-15N4	SSX2_HUMAN	0010_0020	Protein SSX2	SSX2;SSX3;SSX2;SSX3	Q16385;Q99909;Q16385-2;Q99909-2	SSX3_HUMAN;SSX2_HUMAN;SSX3_HUMAN
AEDFQGNDLDNDPNR	AEDFQGNDLDNDPNR	17187132	171967758	AEDFQGNDLDNDPNX	172872147	172960714	Z=Carbamoylmethylated cysteine, K*/B= Lys U-13C6;U-15N2 , R*/X= Arg U-13C6;U-15N4	SSX2_HUMAN	0076_0090	Protein SSX2	SSX2;SSX2	Q16385;Q16385-2	SSX2_HUMAN
ELCPPGKPTTSEK	ELZPPGKPTTSEK	144270751	144362158	ELZPPGKPTTSEB	145072171	145156433	Z=Carbamoylmethylated cysteine, K*/B= Lys U-13C6;U-15N2 , R*/X= Arg U-13C6;U-15N4	SSX2_HUMAN	0138_0150	Protein SSX2	SSX2;SSX2	Q16385;Q16385-2	SSX2_HUMAN
ATLPPFMCNK	ATLPPFMZNK	117756237	117842412	ATLPPFMZNB	118557657	118636687	Z=Carbamoylmethylated cysteine, K*/B= Lys U-13C6;U-15N2 , R*/X= Arg U-13C6;U-15N4	SSX2_HUMAN	0065_0074	Protein SSX2	SSX2;SSX10;SSX2	Q16385;A6NEJ1;Q16385-2	SSX10_HUMAN;SSX2_HUMAN
SCISQTPGINLDLGSGVK	SZISQTPGINLDLGSGVK	184493019	184606758	SZISQTPGINLDLGSGVB	185294439	185401033	Z=Carbamoylmethylated cysteine, K*/B= Lys U-13C6;U-15N2 , R*/X= Arg U-13C6;U-15N4	GAGD2_HUMAN	0042_0059	G antigen family D member 2	XAGE1A	Q9HD64
VGILHLGSR	VGILHLGSR	95056613	95112416	VGILHLGSX	9605744	96105372	Z=Carbamoylmethylated cysteine, K*/B= Lys U-13C6;U-15N2 , R*/X= Arg U-13C6;U-15N4	GAGD2_HUMAN	0013_0021	G antigen family D member 2	XAGE1A;XAGE1A	Q9HD64;Q9HD64-4	GAGD2_HUMAN
SQCATWK	SQZATWK	87939089	87997998	SQZATWB	88740509	88792273	Z=Carbamoylmethylated cysteine, K*/B= Lys U-13C6;U-15N2 , R*/X= Arg U-13C6;U-15N4	GAGD2_HUMAN	0031_0037	G antigen family D member 2	XAGE1A	Q9HD64
DLRPGDTVTITCSSYR	DLRPGDTVTITZSSYR	18398785	1841008	DLRPGDTVTITZSSYX	184988677	185093756	Z=Carbamoylmethylated cysteine, K*/B= Lys U-13C6;U-15N2 , R*/X= Arg U-13C6;U-15N4	CD276_HUMAN	0372_0387	CD276 antigen	CD276;CD276;CD276;CD276;CD276;CD276	Q5ZPR3;H0YL10;H0YN29;Q5ZPR3-2;Q5ZPR3-3;Q5ZPR3-4	H0YL10_HUMAN;H0YN29_HUMAN;CD276_HUMAN;CD276_HUMAN;CD276_HUMAN
NPVLQQDAHSSVTITPQR	NPVLQQDAHSSVTITPQR	199002319	199116596	NPVLQQDAHSSVTITPQX	200003146	200109552	Z=Carbamoylmethylated cysteine, K*/B= Lys U-13C6;U-15N2 , R*/X= Arg U-13C6;U-15N4	CD276_HUMAN	0224_0241	CD276 antigen	CD276;CD276;CD276	Q5ZPR3;Q5ZPR3-3;Q5ZPR3-4	CD276_HUMAN;CD276_HUMAN
QLVHSFAEGQDQGSAYANR	QLVHSFAEGQDQGSAYANR	207696131	207815868	QLVHSFAEGQDQGSAYANX	208696958	208808824	Z=Carbamoylmethylated cysteine, K*/B= Lys U-13C6;U-15N2 , R*/X= Arg U-13C6;U-15N4	CD276_HUMAN	0074_0092	CD276 antigen	CD276;CD276;CD276;CD276;CD276;CD276;CD276;CD276;CD276	Q5ZPR3;H0YK40;H0YK59;H0YLT8;H0YN85;H3BM68;Q5ZPR3-2;Q5ZPR3-3;Q5ZPR3-4	H0YK40_HUMAN;H0YK59_HUMAN;H0YLT8_HUMAN;H0YN85_HUMAN;H3BM68_HUMAN;CD276_HUMAN;CD276_HUMAN;CD276_HUMAN
TALFPDLLAQGNASLR	TALFPDLLAQGNASLR	168591004	168690602	TALFPDLLAQGNASLX	169591831	169683558	Z=Carbamoylmethylated cysteine, K*/B= Lys U-13C6;U-15N2 , R*/X= Arg U-13C6;U-15N4	CD276_HUMAN	0093_0108	CD276 antigen	CD276;CD276;CD276;CD276;CD276;CD276;CD276;CD276	Q5ZPR3;H0YK40;H0YK59;H0YLT8;H0YN85;Q5ZPR3-2;Q5ZPR3-3;Q5ZPR3-4	H0YK40_HUMAN;H0YK59_HUMAN;H0YLT8_HUMAN;H0YN85_HUMAN;CD276_HUMAN;CD276_HUMAN;CD276_HUMAN
DYTGEDVTPQNFLAVLR	DYTGEDVTPQNFLAVLR	193695303	193809828	DYTGEDVTPQNFLAVLX	19469613	194802784	Z=Carbamoylmethylated cysteine, K*/B= Lys U-13C6;U-15N2 , R*/X= Arg U-13C6;U-15N4	LGMN_HUMAN	0102_0118	Legumain	LGMN;LGMN;LGMN;LGMN;LGMN;LGMN	Q99538;Q86TV2;Q86TV3;G3V2T4;G3V4E4;H0YJN9	Q86TV2_HUMAN;Q86TV3_HUMAN;G3V2T4_HUMAN;G3V4E4_HUMAN;H0YJN9_HUMAN
HQADACHAYQIIHR	HQADAZHAYQIIHR	171880594	17198811	HQADAZHAYQIIHX	172881421	172981066	Z=Carbamoylmethylated cysteine, K*/B= Lys U-13C6;U-15N2 , R*/X= Arg U-13C6;U-15N4	LGMN_HUMAN	0045_0058	Legumain	LGMN;LGMN;LGMN;LGMN;LGMN;LGMN;LGMN;LGMN	Q99538;Q86TV2;Q86TV3;G3V2T4;G3V3Z4;G3V4E4;G3V4P5;G3V5B2	Q86TV2_HUMAN;Q86TV3_HUMAN;G3V2T4_HUMAN;G3V3Z4_HUMAN;G3V4E4_HUMAN;G3V4P5_HUMAN;G3V5B2_HUMAN
SHTNTSHVMQYGNK	SHTNTSHVMQYGNK	160272089	160371468	SHTNTSHVMQYGNB	161073509	161165743	Z=Carbamoylmethylated cysteine, K*/B= Lys U-13C6;U-15N2 , R*/X= Arg U-13C6;U-15N4	LGMN_HUMAN	0260_0273	Legumain	LGMN;LGMN;LGMN	Q99538;Q86TV2;Q86TV3	Q86TV2_HUMAN;Q86TV3_HUMAN
APLTGHSCYPEALLHFR	APLTGHSZYPEALLHFR	196796757	196922642	APLTGHSZYPEALLHFX	197797584	197915598	Z=Carbamoylmethylated cysteine, K*/B= Lys U-13C6;U-15N2 , R*/X= Arg U-13C6;U-15N4	LGMN_HUMAN	0371_0387	Legumain	LGMN	Q99538
ESSYACYYDEK	ESSYAZYYDEK	141353946	141444942	ESSYAZYYDEB	142155366	142239217	Z=Carbamoylmethylated cysteine, K*/B= Lys U-13C6;U-15N2 , R*/X= Arg U-13C6;U-15N4	LGMN_HUMAN	0214_0224	Legumain	LGMN;LGMN;LGMN	Q99538;Q86TV2;Q86TV3	Q86TV2_HUMAN;Q86TV3_HUMAN
IVDLPDHIEVNSGK	IVDLPDHIEVNSGK	153479909	15356971	IVDLPDHIEVNSGB	154281329	154363985	Z=Carbamoylmethylated cysteine, K*/B= Lys U-13C6;U-15N2 , R*/X= Arg U-13C6;U-15N4	TIE2_HUMAN	0352_0365	Angiopoietin-1 receptor	TEK;TEK;TEK;TEK	Q02763;E5RIV9;Q02763-2;Q02763-3	E5RIV9_HUMAN;TIE2_HUMAN;TIE2_HUMAN
DFEALMNQHQDPLEVTQDVTR	DFEALMNQHQDPLEVTQDVTR	248515432	248666886	DFEALMNQHQDPLEVTQDVTX	249516259	249659842	Z=Carbamoylmethylated cysteine, K*/B= Lys U-13C6;U-15N2 , R*/X= Arg U-13C6;U-15N4	TIE2_HUMAN	0060_0080	Angiopoietin-1 receptor	TEK;TEK	Q02763;Q02763-2	TIE2_HUMAN
LEKPLNCDDEVYDLMR	LEKPLNZDDEVYDLMR	200892338	201024874	LEKPLNZDDEVYDLMX	201893165	20201783	Z=Carbamoylmethylated cysteine, K*/B= Lys U-13C6;U-15N2 , R*/X= Arg U-13C6;U-15N4	TIE2_HUMAN	1057_1072	Angiopoietin-1 receptor	TEK;TEK;TEK	Q02763;Q02763-2;Q02763-3	TIE2_HUMAN;TIE2_HUMAN
EGTPPIEER	EGTPPIEER	102649817	10270861	EGTPPIEEX	103650644	103701566	Z=Carbamoylmethylated cysteine, K*/B= Lys U-13C6;U-15N2 , R*/X= Arg U-13C6;U-15N4	GAGC1_HUMAN	0049_0057	G antigen family C member 1	PAGE4	O60829
VEGDCQEMDLEK	VEGDZQEMDLEK	145159082	145256382	VEGDZQEMDLEB	145960502	146050657	Z=Carbamoylmethylated cysteine, K*/B= Lys U-13C6;U-15N2 , R*/X= Arg U-13C6;U-15N4	GAGC1_HUMAN	0059_0070	G antigen family C member 1	PAGE4	O60829
GDGSDVK	GDGSDVK	67630277	67667336	GDGSDVB	68431697	68461611	Z=Carbamoylmethylated cysteine, K*/B= Lys U-13C6;U-15N2 , R*/X= Arg U-13C6;U-15N4	GAGC1_HUMAN	0076_0082	G antigen family C member 1	PAGE4	O60829
NGIPLESNHTIK	NGIPLESNHTIK	1321699	13224667	NGIPLESNHTIB	13297132	133040945	Z=Carbamoylmethylated cysteine, K*/B= Lys U-13C6;U-15N2 , R*/X= Arg U-13C6;U-15N4	VGFR2_HUMAN	0367_0378	Vascular endothelial growth factor receptor 2	KDR;KDR;KDR	P35968;P35968-2;P35968-3	VGFR2_HUMAN;VGFR2_HUMAN
AASVGLPSVSLDLPR	AASVGLPSVSLDLPR	148082491	148169278	AASVGLPSVSLDLPX	149083318	149162234	Z=Carbamoylmethylated cysteine, K*/B= Lys U-13C6;U-15N2 , R*/X= Arg U-13C6;U-15N4	VGFR2_HUMAN	0019_0033	Vascular endothelial growth factor receptor 2	KDR;KDR;KDR	P35968;P35968-2;P35968-3	VGFR2_HUMAN;VGFR2_HUMAN
VEAFFIIEGAQEK	VEAFFIIEGAQEK	147976091	14806599	VEAFFIIEGAQEB	148777511	148860265	Z=Carbamoylmethylated cysteine, K*/B= Lys U-13C6;U-15N2 , R*/X= Arg U-13C6;U-15N4	VGFR2_HUMAN	0748_0760	Vascular endothelial growth factor receptor 2	KDR	P35968
TFEDIPLEEPEVK	TFEDIPLEEPEVK	154476097	154568532	TFEDIPLEEPEVB	155277517	155362807	Z=Carbamoylmethylated cysteine, K*/B= Lys U-13C6;U-15N2 , R*/X= Arg U-13C6;U-15N4	VGFR2_HUMAN	1238_1250	Vascular endothelial growth factor receptor 2	KDR	P35968
THGQSHYR	THGQSHYR	98445258	9850145	THGQSHYX	99446085	99494406	Z=Carbamoylmethylated cysteine, K*/B= Lys U-13C6;U-15N2 , R*/X= Arg U-13C6;U-15N4	PRM2_HUMAN	0047_0054	Protamine-2	PRM2;PRM2	P04554;Q6ZMM0	Q6ZMM0_HUMAN
YYALVCYGPGIPISTLHDGR	YYALVZYGPGIPISTLHDGR	225110954	225254666	YYALVZYGPGIPISTLHDGX	226111781	226247622	Z=Carbamoylmethylated cysteine, K*/B= Lys U-13C6;U-15N2 , R*/X= Arg U-13C6;U-15N4	SEPR_HUMAN	0461_0480	Seprase	FAP;FAP	Q12884;B4DLR2	B4DLR2_HUMAN
LGVYEVEDQITAVR	LGVYEVEDQITAVR	159082531	159176036	LGVYEVEDQITAVX	160083358	160168992	Z=Carbamoylmethylated cysteine, K*/B= Lys U-13C6;U-15N2 , R*/X= Arg U-13C6;U-15N4	SEPR_HUMAN	0592_0605	Seprase	FAP;FAP;FAP	Q12884;B4DLR2;Q12884-2	B4DLR2_HUMAN;SEPR_HUMAN
FIEMGFIDEK	FIEMGFIDEK	122758453	12284133	FIEMGFIDEB	123559873	123635605	Z=Carbamoylmethylated cysteine, K*/B= Lys U-13C6;U-15N2 , R*/X= Arg U-13C6;U-15N4	SEPR_HUMAN	0607_0616	Seprase	FAP;FAP;FAP	Q12884;B4DLR2;Q12884-2	B4DLR2_HUMAN;SEPR_HUMAN
VLELSESHPDSGEQTVR	VLELSESHPDSGEQTVR	188190681	188297848	VLELSESHPDSGEQTVX	189191508	189290804	Z=Carbamoylmethylated cysteine, K*/B= Lys U-13C6;U-15N2 , R*/X= Arg U-13C6;U-15N4	PGFRB_HUMAN	0419_0435	Platelet-derived growth factor receptor beta	PDGFRB	P09619
LVEPVTDFLLDMPYHIR	LVEPVTDFLLDMPYHIR	205706554	205839912	LVEPVTDFLLDMPYHIX	206707381	206832868	Z=Carbamoylmethylated cysteine, K*/B= Lys U-13C6;U-15N2 , R*/X= Arg U-13C6;U-15N4	PGFRB_HUMAN	0257_0273	Platelet-derived growth factor receptor beta	PDGFRB	P09619
TLGDSSAGEIALSTR	TLGDSSAGEIALSTR	147674198	147757336	TLGDSSAGEIALSTX	148675025	148750292	Z=Carbamoylmethylated cysteine, K*/B= Lys U-13C6;U-15N2 , R*/X= Arg U-13C6;U-15N4	PGFRB_HUMAN	0356_0370	Platelet-derived growth factor receptor beta	PDGFRB	P09619
VTDPQLVVTLHEK	VTDPQLVVTLHEK	147781402	147868884	VTDPQLVVTLHEB	148582822	148663159	Z=Carbamoylmethylated cysteine, K*/B= Lys U-13C6;U-15N2 , R*/X= Arg U-13C6;U-15N4	PGFRB_HUMAN	0151_0163	Platelet-derived growth factor receptor beta	PDGFRB;PDGFRB;PDGFRB;PDGFRB	P09619;E5RH16;E5RII0;E5RJ14	E5RH16_HUMAN;E5RII0_HUMAN;E5RJ14_HUMAN
LLGEVGTLQFAELHR	LLGEVGTLQFAELHR	168191512	168291732	LLGEVGTLQFAELHX	169192339	169284688	Z=Carbamoylmethylated cysteine, K*/B= Lys U-13C6;U-15N2 , R*/X= Arg U-13C6;U-15N4	PGFRB_HUMAN	0318_0332	Platelet-derived growth factor receptor beta	PDGFRB	P09619
RPCEQISPEEEER	RPZEQISPEEEER	165773658	165874528	RPZEQISPEEEEX	166774485	166867484	Z=Carbamoylmethylated cysteine, K*/B= Lys U-13C6;U-15N2 , R*/X= Arg U-13C6;U-15N4	FOSL1_HUMAN	0095_0107	Fos-related antigen 1	FOSL1	P15407
LELVLEAHRPICK	LELVLEAHRPIZK	15768759	15778894	LELVLEAHRPIZB	15848901	158583215	Z=Carbamoylmethylated cysteine, K*/B= Lys U-13C6;U-15N2 , R*/X= Arg U-13C6;U-15N4	FOSL1_HUMAN	0161_0173	Fos-related antigen 1	FOSL1;FOSL1;FOSL1	P15407;B4DR11;E9PPX2	B4DR11_HUMAN;E9PPX2_HUMAN

## Sheet: Table S3
Table S3. List of 30 AQUA peptides used as melanoma level-1/2 diagnostic markers.
Peptide	Protein Accession	Protein Name
IPLENLQIIR	P00533	sp|P00533|EGFR_HUMAN
DQIIFMVGR	P04049	sp|P04049|RAF1_HUMAN
AAHTEDINACTLTTSPR	P04049	sp|P04049|RAF1_HUMAN
EGRPLPEGGR	P48436	sp|P48436|SOX9_HUMAN
GYDWTLVPMPVR	P56693	sp|P56693|SOX10_HUMAN, sp|P48436|SOX9_HUMAN
ILGNLDFLITGLNGDPWHK	P21860	sp|P21860|ERBB3_HUMAN
NTVEGYSDPTGK	P17643	sp|P17643|TYRP1_HUMAN
DQLSLGNAALQITDVK	Q9NZQ7	sp|Q9NZQ7|PD1L1_HUMAN
YGEYFPGTGDLR	Q13547	sp|Q13547|HDAC1_HUMAN, sp|Q92769|HDAC2_HUMAN
ILDVIGLPGEEDWPR	Q00534	sp|Q00534|CDK6_HUMAN
NVYTGEEILQK	P17948	sp|P17948|VGFR1_HUMAN
PREDAHFIYGYPK	Q16655	sp|Q16655|MAR1_HUMAN
LQAAQLPHTGVFGQSFSCPSDR	P34810	sp|P34810|CD68_HUMAN
TGIAGGLWDVLK	P22897	sp|P22897|MRC1_HUMAN
GGVEEGPTVLR	P05089	sp|P05089|ARGI1_HUMAN
TATITVLPQQPR	P30530	sp|P30530|UFO_HUMAN
DLVYVLAEENK	P51587	sp|P51587|BRCA2_HUMAN
GSTAENAEYLR	P00533	sp|P00533|EGFR_HUMAN
SFADINLYR	P01111	sp|P01111|RASN_HUMAN
YVDILPYDYNR	P08575	sp|P08575|PTPRC_HUMAN
APPPGLPAETIK	P11802	sp|P11802|CDK4_HUMAN
NQDWLGVSR	P40967	sp|P40967|PMEL_HUMAN
VADPAYLPTQQDVLR	P50148	sp|P50148|GNAQ_HUMAN
IATLGYLPTQQDVLR	P29992	sp|P29992|GNA11_HUMAN
LINLTDILK	P42336	sp|P42336|PK3CA_HUMAN
ISELGAGNGGVVFK	Q02750	sp|Q02750|MP2K1_HUMAN
GQVFDVGPR	P28482	sp|P28482|MK01_HUMAN
LFDLVDGFAESTK	P21359	sp|P21359|NF1_HUMAN
DFVWGLNK	Q05655	sp|Q05655|KPCD_HUMAN
LHYGLPVVVK	P35222	sp|P35222|CTNB1_HUMAN

## Sheet: Table S4
Table S4. PRM scheduling list of the 185 TAA peptides plus 11 retention time peptides.
Compound	Formula	Adduct	m/z	z	MSX ID	t start (min)	t stop (min)	HCD Collision Energies (%)	Polarity
ASGPGGGAPR (light)		(no adduct)	413.7119	2	1	0	11.63	30	Positive
ASGPGGGAPR (heavy)		(no adduct)	418.7161	2	1	0	11.63	30	Positive
SQC[+57.021464]ATWK (light)		(no adduct)	440.7027	2	2	0	10	30	Positive
SQC[+57.021464]ATWK (heavy)		(no adduct)	444.7098	2	2	0	10	30	Positive
GESLFHSK (light)		(no adduct)	452.7298	2	3	5.68	11.68	30	Positive
GESLFHSK (heavy)		(no adduct)	456.7369	2	3	5.68	11.68	30	Positive
IHTHGVFR (light)		(no adduct)	483.767	2	4	5.68	11.68	30	Positive
IHTHGVFR (heavy)		(no adduct)	488.7712	2	4	5.68	11.68	30	Positive
EGKPINLSHR (light)		(no adduct)	575.82	2	5	6.17	12.17	30	Positive
EGKPINLSHR (heavy)		(no adduct)	580.8241	2	5	6.17	12.17	30	Positive
SQHC[+57.021464]KPEEGLEAR (light)		(no adduct)	770.8623	2	6	5.64	11.64	30	Positive
SQHC[+57.021464]KPEEGLEAR (heavy)		(no adduct)	775.8664	2	6	5.64	11.64	30	Positive
GPHGGAASGLNGC[+57.021464]C[+57.021464]R (light)		(no adduct)	735.8199	2	7	5.92	11.92	30	Positive
GPHGGAASGLNGC[+57.021464]C[+57.021464]R (heavy)		(no adduct)	740.824	2	7	5.92	11.92	30	Positive
GDDPWTEHAK (light)		(no adduct)	578.2569	2	8	2024-04-09	2024-04-15	30	Positive
GDDPWTEHAK (heavy)		(no adduct)	582.264	2	8	2024-04-09	2024-04-15	30	Positive
EGTPPIEER (light)		(no adduct)	514.2564	2	9	9.95	15.95	30	Positive
EGTPPIEER (heavy)		(no adduct)	519.2605	2	9	9.95	15.95	30	Positive
TALGDIGNK (light)		(no adduct)	444.7429	2	10	11.49	17.49	30	Positive
TALGDIGNK (heavy)		(no adduct)	448.75	2	10	11.49	17.49	30	Positive
EAANGDEAAAEEASTTK (light)		(no adduct)	832.8659	2	11	9.54	15.54	30	Positive
EAANGDEAAAEEASTTK (heavy)		(no adduct)	836.873	2	11	9.54	15.54	30	Positive
ELC[+57.021464]PPGKPTTSEK (light)		(no adduct)	722.361	2	12	9.82	15.82	30	Positive
ELC[+57.021464]PPGKPTTSEK (heavy)		(no adduct)	726.3681	2	12	9.82	15.82	30	Positive
LGFLHSGTAK (light)		(no adduct)	515.7876	2	13	11.68	17.68	30	Positive
LGFLHSGTAK (heavy)		(no adduct)	519.7947	2	13	11.68	17.68	30	Positive
RPTVGAQIPEK (light)		(no adduct)	598.3433	2	14	10.93	16.93	30	Positive
RPTVGAQIPEK (heavy)		(no adduct)	602.3504	2	14	10.93	16.93	30	Positive
ALAETSYVK (light)		(no adduct)	491.2662	2	15	11.69	17.69	30	Positive
ALAETSYVK (heavy)		(no adduct)	495.2733	2	15	11.69	17.69	30	Positive
DHVPELVK (light)		(no adduct)	468.7611	2	16	12.33	18.33	30	Positive
DHVPELVK (heavy)		(no adduct)	472.7682	2	16	12.33	18.33	30	Positive
TYQGSYGFR (light)		(no adduct)	539.7513	2	17	12.19	18.19	30	Positive
TYQGSYGFR (heavy)		(no adduct)	544.7554	2	17	12.19	18.19	30	Positive
HSSGC[+57.021464]AFLSVK (light)		(no adduct)	596.7926	2	18	13.17	19.17	30	Positive
HSSGC[+57.021464]AFLSVK (heavy)		(no adduct)	600.7997	2	18	13.17	19.17	30	Positive
GAAPPAAATAYDR (light)		(no adduct)	616.3069	2	19	12.33	18.33	30	Positive
GAAPPAAATAYDR (heavy)		(no adduct)	621.3111	2	19	12.33	18.33	30	Positive
EAVSQLQTDSEPK (light)		(no adduct)	716.3517	2	20	13.45	19.45	30	Positive
EAVSQLQTDSEPK (heavy)		(no adduct)	720.3588	2	20	13.45	19.45	30	Positive
DFDQNQGEVVK (light)		(no adduct)	639.8017	2	21	12.34	18.34	30	Positive
DFDQNQGEVVK (heavy)		(no adduct)	643.8088	2	21	12.34	18.34	30	Positive
SLHVGTQC[+57.021464]ALTR (light)		(no adduct)	671.8484	2	22	2024-01-14	2024-01-20	30	Positive
SLHVGTQC[+57.021464]ALTR (heavy)		(no adduct)	676.8526	2	22	2024-01-14	2024-01-20	30	Positive
DTYHPMSEYPTYHTHGR (light)		(no adduct)	1046.453	2	23	2024-02-14	2024-02-20	30	Positive
DTYHPMSEYPTYHTHGR (heavy)		(no adduct)	1051.457	2	23	2024-02-14	2024-02-20	30	Positive
EVNIDHFTK (light)		(no adduct)	551.78	2	24	13.74	19.74	30	Positive
EVNIDHFTK (heavy)		(no adduct)	555.7871	2	24	13.74	19.74	30	Positive
AQSSELILK (light)		(no adduct)	494.7873	2	25	2024-03-14	2024-03-20	30	Positive
AQSSELILK (heavy)		(no adduct)	498.7944	2	25	2024-03-14	2024-03-20	30	Positive
LIQYHLTQQTK (light)		(no adduct)	686.8828	2	26	14	20	30	Positive
LIQYHLTQQTK (heavy)		(no adduct)	690.8899	2	26	14	20	30	Positive
VEGDC[+57.021464]QEMDLEK (light)		(no adduct)	726.8027	2	27	12.98	18.98	30	Positive
VEGDC[+57.021464]QEMDLEK (heavy)		(no adduct)	730.8098	2	27	12.98	18.98	30	Positive
YHLTVAQVR (light)		(no adduct)	543.8064	2	28	14.81	20.81	30	Positive
YHLTVAQVR (heavy)		(no adduct)	548.8105	2	28	14.81	20.81	30	Positive
ESSYAC[+57.021464]YYDEK (light)		(no adduct)	707.777	2	29	13.24	19.24	30	Positive
ESSYAC[+57.021464]YYDEK (heavy)		(no adduct)	711.7841	2	29	13.24	19.24	30	Positive
NDVGPYEC[+57.021464]GIQNK (light)		(no adduct)	747.3381	2	30	13.77	19.77	30	Positive
NDVGPYEC[+57.021464]GIQNK (heavy)		(no adduct)	751.3452	2	30	13.77	19.77	30	Positive
GPPASVAALR (light)		(no adduct)	469.7745	2	31	14.61	20.61	30	Positive
GPPASVAALR (heavy)		(no adduct)	474.7787	2	31	14.61	20.61	30	Positive
LASAVQDHDQIVTSR (light)		(no adduct)	820.4236	2	32	2024-07-14	2024-07-20	30	Positive
LASAVQDHDQIVTSR (heavy)		(no adduct)	825.4277	2	32	2024-07-14	2024-07-20	30	Positive
ELLSHNEEFGR (light)		(no adduct)	665.8229	2	33	14.34	20.34	30	Positive
ELLSHNEEFGR (heavy)		(no adduct)	670.8271	2	33	14.34	20.34	30	Positive
AEDFQGNDLDNDPNR (light)		(no adduct)	860.3639	2	34	13.78	19.78	30	Positive
AEDFQGNDLDNDPNR (heavy)		(no adduct)	865.368	2	34	13.78	19.78	30	Positive
VGILHLGSR (light)		(no adduct)	476.2904	2	35	2024-01-16	2024-01-22	30	Positive
VGILHLGSR (heavy)		(no adduct)	481.2945	2	35	2024-01-16	2024-01-22	30	Positive
LVIVGDGAC[+57.021464]GK (light)		(no adduct)	544.7921	2	36	15.18	21.18	30	Positive
LVIVGDGAC[+57.021464]GK (heavy)		(no adduct)	548.7992	2	36	15.18	21.18	30	Positive
ALVETSYVK (light)		(no adduct)	505.2819	2	37	15.46	21.46	30	Positive
ALVETSYVK (heavy)		(no adduct)	509.289	2	37	15.46	21.46	30	Positive
SGALDEAAAYQSR (light)		(no adduct)	669.8179	2	38	14.49	20.49	30	Positive
SGALDEAAAYQSR (heavy)		(no adduct)	674.822	2	38	14.49	20.49	30	Positive
FTTEIHPSC[+57.021464]VTR (light)		(no adduct)	724.3536	2	39	15.47	21.47	30	Positive
FTTEIHPSC[+57.021464]VTR (heavy)		(no adduct)	729.3577	2	39	15.47	21.47	30	Positive
FYNNHAFEEQEPPEK (light)		(no adduct)	939.9183	2	40	15.75	21.75	30	Positive
FYNNHAFEEQEPPEK (heavy)		(no adduct)	943.9254	2	40	15.75	21.75	30	Positive
YYETGSIKPGVIGGSKPK (light)		(no adduct)	941.0095	2	41	16.31	22.31	30	Positive
YYETGSIKPGVIGGSKPK (heavy)		(no adduct)	945.0166	2	41	16.31	22.31	30	Positive
SPWLTKPC[+57.021464]SMR (light)		(no adduct)	681.8365	2	42	2024-01-17	2024-01-23	30	Positive
SPWLTKPC[+57.021464]SMR (heavy)		(no adduct)	686.8406	2	42	2024-01-17	2024-01-23	30	Positive
NTVPSVSSISR (light)		(no adduct)	573.8093	2	43	2024-04-16	2024-04-22	30	Positive
NTVPSVSSISR (heavy)		(no adduct)	578.8134	2	43	2024-04-16	2024-04-22	30	Positive
LVVVGAGGVGK (light)		(no adduct)	478.3004	2	44	2024-05-16	2024-05-22	30	Positive
LVVVGAGGVGK (heavy)		(no adduct)	482.3075	2	44	2024-05-16	2024-05-22	30	Positive
VLELSESHPDSGEQTVR (light)		(no adduct)	941.9607	2	45	16.33	22.33	30	Positive
VLELSESHPDSGEQTVR (heavy)		(no adduct)	946.9648	2	45	16.33	22.33	30	Positive
YDPTIEDSYR (light)		(no adduct)	629.7829	2	46	15.91	21.91	30	Positive
YDPTIEDSYR (heavy)		(no adduct)	634.7871	2	46	15.91	21.91	30	Positive
VLEDDPEATYTTSGGK (light)		(no adduct)	841.8914	2	47	2024-06-16	2024-06-22	30	Positive
VLEDDPEATYTTSGGK (heavy)		(no adduct)	845.8985	2	47	2024-06-16	2024-06-22	30	Positive
IGEVDVEQHTLAK (light)		(no adduct)	719.8805	2	48	2024-09-16	2024-09-22	30	Positive
IGEVDVEQHTLAK (heavy)		(no adduct)	723.8876	2	48	2024-09-16	2024-09-22	30	Positive
YGGDPPWPR (light)		(no adduct)	522.7485	2	49	18.15	24.15	30	Positive
YGGDPPWPR (heavy)		(no adduct)	527.7527	2	49	18.15	24.15	30	Positive
ESSLLNQHAC[+57.021464]AVMK (light)		(no adduct)	794.3845	2	50	18.32	24.32	30	Positive
ESSLLNQHAC[+57.021464]AVMK (heavy)		(no adduct)	798.3916	2	50	18.32	24.32	30	Positive
LNTSAGNVDIYK (light)		(no adduct)	647.8355	2	51	17.75	23.75	30	Positive
LNTSAGNVDIYK (heavy)		(no adduct)	651.8426	2	51	17.75	23.75	30	Positive
GLAALPHSC[+57.021464]LER (light)		(no adduct)	662.3455	2	52	18.26	24.26	30	Positive
GLAALPHSC[+57.021464]LER (heavy)		(no adduct)	667.3497	2	52	18.26	24.26	30	Positive
VLTQASNPVVC[+57.021464]TQPK (light)		(no adduct)	821.4351	2	53	18.73	24.73	30	Positive
VLTQASNPVVC[+57.021464]TQPK (heavy)		(no adduct)	825.4422	2	53	18.73	24.73	30	Positive
AEPPGKPSAFEPATEMQK (light)		(no adduct)	957.9669	2	54	18.32	24.32	30	Positive
AEPPGKPSAFEPATEMQK (heavy)		(no adduct)	961.974	2	54	18.32	24.32	30	Positive
EAC[+57.021464]MEISSPGC[+57.021464]QPPAQR (light)		(no adduct)	959.4162	2	55	2024-06-18	2024-06-24	30	Positive
EAC[+57.021464]MEISSPGC[+57.021464]QPPAQR (heavy)		(no adduct)	964.4204	2	55	2024-06-18	2024-06-24	30	Positive
LVNVVLGAHNVR (light)		(no adduct)	645.8857	2	56	19.44	25.44	30	Positive
LVNVVLGAHNVR (heavy)		(no adduct)	650.8898	2	56	19.44	25.44	30	Positive
DNYLGGTSTISDNAK (light)		(no adduct)	778.3654	2	57	18.33	24.33	30	Positive
DNYLGGTSTISDNAK (heavy)		(no adduct)	782.3725	2	57	18.33	24.33	30	Positive
TPDEAASLVEGTSDK (light)		(no adduct)	760.3598	2	58	2024-05-18	2024-05-24	30	Positive
TPDEAASLVEGTSDK (heavy)		(no adduct)	764.3668	2	58	2024-05-18	2024-05-24	30	Positive
LVSALIGEEK (light)		(no adduct)	529.8082	2	59	19.45	25.45	30	Positive
LVSALIGEEK (heavy)		(no adduct)	533.8153	2	59	19.45	25.45	30	Positive
EDAHFIYGYPK (light)		(no adduct)	670.3195	2	60	19.46	25.46	30	Positive
EDAHFIYGYPK (heavy)		(no adduct)	674.3266	2	60	19.46	25.46	30	Positive
GSALGTPAAAEPVTPTSK (light)		(no adduct)	827.936	2	61	19.18	25.18	30	Positive
GSALGTPAAAEPVTPTSK (heavy)		(no adduct)	831.9431	2	61	19.18	25.18	30	Positive
FHSESLSSNPSSFAPR (light)		(no adduct)	875.4132	2	62	18.91	24.91	30	Positive
FHSESLSSNPSSFAPR (heavy)		(no adduct)	880.4173	2	62	18.91	24.91	30	Positive
YIAQLLPHNEAAR (light)		(no adduct)	748.4044	2	63	2024-03-20	2024-03-26	30	Positive
YIAQLLPHNEAAR (heavy)		(no adduct)	753.4086	2	63	2024-03-20	2024-03-26	30	Positive
VQAELDQVVGR (light)		(no adduct)	607.3304	2	64	19.75	25.75	30	Positive
VQAELDQVVGR (heavy)		(no adduct)	612.3345	2	64	19.75	25.75	30	Positive
DALVSGALESTK (light)		(no adduct)	595.8168	2	65	2024-03-20	2024-03-26	30	Positive
DALVSGALESTK (heavy)		(no adduct)	599.8239	2	65	2024-03-20	2024-03-26	30	Positive
YGPFGPPPPSQASSGQAR (light)		(no adduct)	900.9368	2	66	20.46	26.46	30	Positive
YGPFGPPPPSQASSGQAR (heavy)		(no adduct)	905.941	2	66	20.46	26.46	30	Positive
LELVLEAHRPIC[+57.021464]K (light)		(no adduct)	789.4452	2	67	21.71	27.71	30	Positive
LELVLEAHRPIC[+57.021464]K (heavy)		(no adduct)	793.4523	2	67	21.71	27.71	30	Positive
VEDAC[+57.021464]QAC[+57.021464]SPGFFK (light)		(no adduct)	808.3476	2	68	2024-06-20	2024-06-26	30	Positive
VEDAC[+57.021464]QAC[+57.021464]SPGFFK (heavy)		(no adduct)	812.3547	2	68	2024-06-20	2024-06-26	30	Positive
NC[+57.021464]EPVVPNAPPAYEK (light)		(no adduct)	842.9036	2	69	20.61	26.61	30	Positive
NC[+57.021464]EPVVPNAPPAYEK (heavy)		(no adduct)	846.9107	2	69	20.61	26.61	30	Positive
VAIQPVNDHAPVQTISR (light)		(no adduct)	923.0025	2	70	21.87	27.87	30	Positive
VAIQPVNDHAPVQTISR (heavy)		(no adduct)	928.0066	2	70	21.87	27.87	30	Positive
AVTTFTITVRPK (light)		(no adduct)	667.3955	2	71	22.43	28.43	30	Positive
AVTTFTITVRPK (heavy)		(no adduct)	671.4026	2	71	22.43	28.43	30	Positive
VYPELPKPSISSNNSKPVEDK (light)		(no adduct)	1164.608	2	72	2024-01-22	2024-01-28	30	Positive
VYPELPKPSISSNNSKPVEDK (heavy)		(no adduct)	1168.615	2	72	2024-01-22	2024-01-28	30	Positive
GC[+57.021464]SLNC[+57.021464]VDDSQDYYVGK (light)		(no adduct)	990.4091	2	73	2024-06-21	2024-06-27	30	Positive
GC[+57.021464]SLNC[+57.021464]VDDSQDYYVGK (heavy)		(no adduct)	994.4162	2	73	2024-06-21	2024-06-27	30	Positive
IMSYIC[+57.021464]SQQDTLSNK (light)		(no adduct)	894.4188	2	74	2024-02-22	2024-02-28	30	Positive
IMSYIC[+57.021464]SQQDTLSNK (heavy)		(no adduct)	898.4259	2	74	2024-02-22	2024-02-28	30	Positive
HC[+57.021464]FPEIFGK (light)		(no adduct)	567.7737	2	75	23.14	29.14	30	Positive
HC[+57.021464]FPEIFGK (heavy)		(no adduct)	571.7808	2	75	23.14	29.14	30	Positive
APEFSMQGLK (light)		(no adduct)	554.2788	2	76	22.86	28.86	30	Positive
APEFSMQGLK (heavy)		(no adduct)	558.2859	2	76	22.86	28.86	30	Positive
TLGDSSAGEIALSTR (light)		(no adduct)	739.3783	2	77	22.72	28.72	30	Positive
TLGDSSAGEIALSTR (heavy)		(no adduct)	744.3824	2	77	22.72	28.72	30	Positive
TNFDPAEWGSK (light)		(no adduct)	626.2857	2	78	22.59	28.59	30	Positive
TNFDPAEWGSK (heavy)		(no adduct)	630.2928	2	78	22.59	28.59	30	Positive
ESESTAGSFSLSVR (light)		(no adduct)	728.8494	2	79	22.18	28.18	30	Positive
ESESTAGSFSLSVR (heavy)		(no adduct)	733.8535	2	79	22.18	28.18	30	Positive
LSEPAELTDAVK (light)		(no adduct)	636.8377	2	80	23.16	29.16	30	Positive
LSEPAELTDAVK (heavy)		(no adduct)	640.8448	2	80	23.16	29.16	30	Positive
ASGMTTLSAELSSR (light)		(no adduct)	705.8483	2	81	23.58	29.58	30	Positive
ASGMTTLSAELSSR (heavy)		(no adduct)	710.8524	2	81	23.58	29.58	30	Positive
LQTVHSIPLTINK (light)		(no adduct)	732.4327	2	82	24.56	30.56	30	Positive
LQTVHSIPLTINK (heavy)		(no adduct)	736.4398	2	82	24.56	30.56	30	Positive
DFIATLGK (light)		(no adduct)	432.7449	2	83	23.45	29.45	30	Positive
DFIATLGK (heavy)		(no adduct)	436.752	2	83	23.45	29.45	30	Positive
VDVTGAYDTIPQDR (light)		(no adduct)	775.3783	2	84	22.89	28.89	30	Positive
VDVTGAYDTIPQDR (heavy)		(no adduct)	780.3824	2	84	22.89	28.89	30	Positive
ATLPPFMC[+57.021464]NK (light)		(no adduct)	589.7885	2	85	24.85	30.85	30	Positive
ATLPPFMC[+57.021464]NK (heavy)		(no adduct)	593.7956	2	85	24.85	30.85	30	Positive
VTGALQFGELQK (light)		(no adduct)	645.8563	2	86	24.85	30.85	30	Positive
VTGALQFGELQK (heavy)		(no adduct)	649.8634	2	86	24.85	30.85	30	Positive
QLVHSFAEGQDQGSAYANR (light)		(no adduct)	1039.488	2	87	18	30	30	Positive
QLVHSFAEGQDQGSAYANR (heavy)		(no adduct)	1044.492	2	87	18	30	30	Positive
IVDLPDHIEVNSGK (light)		(no adduct)	768.4068	2	88	24.58	30.58	30	Positive
IVDLPDHIEVNSGK (heavy)		(no adduct)	772.4139	2	88	24.58	30.58	30	Positive
APLEVPQALGR (light)		(no adduct)	575.8326	2	89	24.86	30.86	30	Positive
APLEVPQALGR (heavy)		(no adduct)	580.8367	2	89	24.86	30.86	30	Positive
HGELELDIPGAQAR (light)		(no adduct)	753.389	2	90	25.42	31.42	30	Positive
HGELELDIPGAQAR (heavy)		(no adduct)	758.3931	2	90	25.42	31.42	30	Positive
MHLPSPTDSNFYR (light)		(no adduct)	782.8643	2	91	25.71	31.71	30	Positive
MHLPSPTDSNFYR (heavy)		(no adduct)	787.8684	2	91	25.71	31.71	30	Positive
INLNYAGDALR (light)		(no adduct)	610.3251	2	92	25.43	31.43	30	Positive
INLNYAGDALR (heavy)		(no adduct)	615.3293	2	92	25.43	31.43	30	Positive
DDVAQWLK (light)		(no adduct)	487.7507	2	93	25.16	31.16	30	Positive
DDVAQWLK (heavy)		(no adduct)	491.7578	2	93	25.16	31.16	30	Positive
VIEASFPAGVDSSPR (light)		(no adduct)	766.3912	2	94	25.16	31.16	30	Positive
VIEASFPAGVDSSPR (heavy)		(no adduct)	771.3953	2	94	25.16	31.16	30	Positive
GPAFPGMGSEELR (light)		(no adduct)	674.3217	2	95	25.72	31.72	30	Positive
GPAFPGMGSEELR (heavy)		(no adduct)	679.3259	2	95	25.72	31.72	30	Positive
IYNVIGTLR (light)		(no adduct)	524.8111	2	96	26.56	32.56	30	Positive
IYNVIGTLR (heavy)		(no adduct)	529.8153	2	96	26.56	32.56	30	Positive
WTAPEAISYR (light)		(no adduct)	597.3011	2	97	24	32	30	Positive
WTAPEAISYR (heavy)		(no adduct)	602.3052	2	97	24	32	30	Positive
YKPYEEALLQAEAPR (light)		(no adduct)	889.4596	2	98	2024-04-26	32.04	30	Positive
YKPYEEALLQAEAPR (heavy)		(no adduct)	894.4637	2	98	2024-04-26	32.04	30	Positive
MNFSYGLTIKPK (light)		(no adduct)	699.8761	2	99	2024-06-26	32.6	30	Positive
MNFSYGLTIKPK (heavy)		(no adduct)	703.8832	2	99	2024-06-26	32.6	30	Positive
FVIPVSC[+57.021464]AAPQK (light)		(no adduct)	658.8552	2	100	27.14	33.14	30	Positive
FVIPVSC[+57.021464]AAPQK (heavy)		(no adduct)	662.8623	2	100	27.14	33.14	30	Positive
DAASSSSEGNLNLGSLEEK (light)		(no adduct)	954.4451	2	101	2024-03-26	32.03	30	Positive
DAASSSSEGNLNLGSLEEK (heavy)		(no adduct)	958.4522	2	101	2024-03-26	32.03	30	Positive
C[+57.021464]WGESSEDC[+57.021464]QSLTR (light)		(no adduct)	857.8434	2	102	2024-04-17	2024-04-23	30	Positive
C[+57.021464]WGESSEDC[+57.021464]QSLTR (heavy)		(no adduct)	862.8476	2	102	2024-04-17	2024-04-23	30	Positive
SFADINLYR (light)		(no adduct)	549.7826	2	103	27.15	33.15	30	Positive
SFADINLYR (heavy)		(no adduct)	554.7867	2	103	27.15	33.15	30	Positive
LLQNNYGLASFK (light)		(no adduct)	684.3695	2	104	27.71	33.71	30	Positive
LLQNNYGLASFK (heavy)		(no adduct)	688.3766	2	104	27.71	33.71	30	Positive
SLGSPVLGLDTC[+57.021464]R (light)		(no adduct)	687.8559	2	105	28.13	34.13	30	Positive
SLGSPVLGLDTC[+57.021464]R (heavy)		(no adduct)	692.8601	2	105	28.13	34.13	30	Positive
ISAFGYLEC[+57.021464]SAK (light)		(no adduct)	673.3265	2	106	28.28	34.28	30	Positive
ISAFGYLEC[+57.021464]SAK (heavy)		(no adduct)	677.3336	2	106	28.28	34.28	30	Positive
GSFLLLNTSADSK (light)		(no adduct)	676.8564	2	107	29.53	35.53	30	Positive
GSFLLLNTSADSK (heavy)		(no adduct)	680.8635	2	107	29.53	35.53	30	Positive
EAGVPLGLPAPGAR (light)		(no adduct)	652.8697	2	108	28.84	34.84	30	Positive
EAGVPLGLPAPGAR (heavy)		(no adduct)	657.8738	2	108	28.84	34.84	30	Positive
SGGGDLTLGLEPSEEEAPR (light)		(no adduct)	957.458	2	109	28.57	34.57	30	Positive
SGGGDLTLGLEPSEEEAPR (heavy)		(no adduct)	962.4621	2	109	28.57	34.57	30	Positive
KPAAGFLPSLLK (light)		(no adduct)	621.3844	2	110	2024-08-31	37.08	30	Positive
KPAAGFLPSLLK (heavy)		(no adduct)	625.3915	2	110	2024-08-31	37.08	30	Positive
LGGGQYGEVYEGVWK (light)		(no adduct)	821.399	2	111	29.41	35.41	30	Positive
LGGGQYGEVYEGVWK (heavy)		(no adduct)	825.4061	2	111	29.41	35.41	30	Positive
IQSFLGGAPTEDLK (light)		(no adduct)	738.3907	2	112	29.97	35.97	30	Positive
IQSFLGGAPTEDLK (heavy)		(no adduct)	742.3978	2	112	29.97	35.97	30	Positive
TSLDEALQWR (light)		(no adduct)	609.8093	2	113	2024-07-29	35.7	30	Positive
TSLDEALQWR (heavy)		(no adduct)	614.8134	2	113	2024-07-29	35.7	30	Positive
GLALWEAYR (light)		(no adduct)	539.7876	2	114	30.54	36.54	30	Positive
GLALWEAYR (heavy)		(no adduct)	544.7918	2	114	30.54	36.54	30	Positive
DSDDVPMVLVGNK (light)		(no adduct)	694.8399	2	115	29.15	35.15	30	Positive
DSDDVPMVLVGNK (heavy)		(no adduct)	698.847	2	115	29.15	35.15	30	Positive
SPIDTFPTDPIK (light)		(no adduct)	665.8481	2	116	29.99	35.99	30	Positive
SPIDTFPTDPIK (heavy)		(no adduct)	669.8552	2	116	29.99	35.99	30	Positive
MVGSPDTVGMNYGSYMEEK (light)		(no adduct)	1047.945	2	117	29.72	35.72	30	Positive
MVGSPDTVGMNYGSYMEEK (heavy)		(no adduct)	1051.952	2	117	29.72	35.72	30	Positive
GEYFVEMYYR (light)		(no adduct)	678.8001	2	118	2024-04-30	36.04	30	Positive
GEYFVEMYYR (heavy)		(no adduct)	683.8042	2	118	2024-04-30	36.04	30	Positive
AVGLLTVISK (light)		(no adduct)	500.8237	2	119	31.67	37.67	30	Positive
AVGLLTVISK (heavy)		(no adduct)	504.8308	2	119	31.67	37.67	30	Positive
SYLPNTVTDALR (light)		(no adduct)	675.3566	2	120	30.84	36.84	30	Positive
SYLPNTVTDALR (heavy)		(no adduct)	680.3608	2	120	30.84	36.84	30	Positive
YEFLWGPR (light)		(no adduct)	534.2691	2	121	31.4	37.4	30	Positive
YEFLWGPR (heavy)		(no adduct)	539.2732	2	121	31.4	37.4	30	Positive
NYGQLDIFPAR (light)		(no adduct)	647.3329	2	122	31.32	37.32	30	Positive
NYGQLDIFPAR (heavy)		(no adduct)	652.3371	2	122	31.32	37.32	30	Positive
DPEGVPPLLVSQQAK (light)		(no adduct)	789.4303	2	123	30.57	36.57	30	Positive
DPEGVPPLLVSQQAK (heavy)		(no adduct)	793.4374	2	123	30.57	36.57	30	Positive
TEGSLEDWDIAVQK (light)		(no adduct)	795.8859	2	124	30.85	36.85	30	Positive
TEGSLEDWDIAVQK (heavy)		(no adduct)	799.893	2	124	30.85	36.85	30	Positive
LEKPLNC[+57.021464]DDEVYDLMR (light)		(no adduct)	1005.469	2	125	31.28	37.28	30	Positive
LEKPLNC[+57.021464]DDEVYDLMR (heavy)		(no adduct)	1010.473	2	125	31.28	37.28	30	Positive
LTIESTPFNVAEGK (light)		(no adduct)	753.3959	2	126	31.14	37.14	30	Positive
LTIESTPFNVAEGK (heavy)		(no adduct)	757.403	2	126	31.14	37.14	30	Positive
TTFTAEQLEELER (light)		(no adduct)	783.8859	2	127	31.15	37.15	30	Positive
TTFTAEQLEELER (heavy)		(no adduct)	788.8901	2	127	31.15	37.15	30	Positive
KPLDGEYFTLQIR (light)		(no adduct)	790.4276	2	128	32.26	38.26	30	Positive
KPLDGEYFTLQIR (heavy)		(no adduct)	795.4317	2	128	32.26	38.26	30	Positive
TFEDIPLEEPEVK (light)		(no adduct)	773.3878	2	129	32.27	38.27	30	Positive
TFEDIPLEEPEVK (heavy)		(no adduct)	777.3949	2	129	32.27	38.27	30	Positive
FIEMGFIDEK (light)		(no adduct)	614.7996	2	130	33.17	39.17	30	Positive
FIEMGFIDEK (heavy)		(no adduct)	618.8067	2	130	33.17	39.17	30	Positive
SEHDVLFQVTQFPSR (light)		(no adduct)	895.447	2	131	33.56	39.56	30	Positive
SEHDVLFQVTQFPSR (heavy)		(no adduct)	900.4512	2	131	33.56	39.56	30	Positive
VIVPADPTLWSTDHVR (light)		(no adduct)	903.4809	2	132	33.39	39.39	30	Positive
VIVPADPTLWSTDHVR (heavy)		(no adduct)	908.485	2	132	33.39	39.39	30	Positive
NWPFLEGC[+57.021464]AC[+57.021464]TPER (light)		(no adduct)	868.8796	2	133	33.68	39.68	30	Positive
NWPFLEGC[+57.021464]AC[+57.021464]TPER (heavy)		(no adduct)	873.8837	2	133	33.68	39.68	30	Positive
GAFQNLFQSVR (light)		(no adduct)	633.8331	2	134	34.52	40.52	30	Positive
GAFQNLFQSVR (heavy)		(no adduct)	638.8372	2	134	34.52	40.52	30	Positive
SC[+57.021464]ISQTPGINLDLGSGVK (light)		(no adduct)	923.4724	2	135	34.1	40.1	30	Positive
SC[+57.021464]ISQTPGINLDLGSGVK (heavy)		(no adduct)	927.4795	2	135	34.1	40.1	30	Positive
TDAVLPLTVAEVQK (light)		(no adduct)	742.422	2	136	34.25	40.25	30	Positive
TDAVLPLTVAEVQK (heavy)		(no adduct)	746.4291	2	136	34.25	40.25	30	Positive
GEQFPGEMFPVAC[+57.021464]R (light)		(no adduct)	812.866	2	137	34.25	40.25	30	Positive
GEQFPGEMFPVAC[+57.021464]R (heavy)		(no adduct)	817.8701	2	137	34.25	40.25	30	Positive
VLC[+57.021464]SQPVSILSPNTLK (light)		(no adduct)	878.4873	2	138	35.37	41.37	30	Positive
VLC[+57.021464]SQPVSILSPNTLK (heavy)		(no adduct)	882.4944	2	138	35.37	41.37	30	Positive
LGVYEVEDQITAVR (light)		(no adduct)	796.4199	2	139	34.54	40.54	30	Positive
LGVYEVEDQITAVR (heavy)		(no adduct)	801.4241	2	139	34.54	40.54	30	Positive
MSEALPLGAPDAGAALAGK (light)		(no adduct)	870.4535	2	140	34.99	40.99	30	Positive
MSEALPLGAPDAGAALAGK (heavy)		(no adduct)	874.4606	2	140	34.99	40.99	30	Positive
ELEGWEPDDDPIEEHK (light)		(no adduct)	969.4236	2	141	25.92	31.92	30	Positive
ELEGWEPDDDPIEEHK (heavy)		(no adduct)	973.4307	2	141	25.92	31.92	30	Positive
FFAYLTLAK (light)		(no adduct)	537.3051	2	142	36.22	42.22	30	Positive
FFAYLTLAK (heavy)		(no adduct)	541.3122	2	142	36.22	42.22	30	Positive
FFFPSLR (light)		(no adduct)	457.2502	2	143	36.72	42.72	30	Positive
FFFPSLR (heavy)		(no adduct)	462.2543	2	143	36.72	42.72	30	Positive
GAVSTLLQAPELPTK (light)		(no adduct)	762.9352	2	144	35.95	41.95	30	Positive
GAVSTLLQAPELPTK (heavy)		(no adduct)	766.9423	2	144	35.95	41.95	30	Positive
SGFPLEVSTPLGQGR (light)		(no adduct)	772.907	2	145	36.12	42.12	30	Positive
SGFPLEVSTPLGQGR (heavy)		(no adduct)	777.9111	2	145	36.12	42.12	30	Positive
ISGGPHISYPPLHEWVLR (light)		(no adduct)	1029.55	2	146	37.07	43.07	30	Positive
ISGGPHISYPPLHEWVLR (heavy)		(no adduct)	1034.554	2	146	37.07	43.07	30	Positive
FNPPADAWPQELAPIGHNR (light)		(no adduct)	1065.529	2	147	37.07	43.07	30	Positive
FNPPADAWPQELAPIGHNR (heavy)		(no adduct)	1070.534	2	147	37.07	43.07	30	Positive
LLGEVGTLQFAELHR (light)		(no adduct)	841.9649	2	148	37.36	43.36	30	Positive
LLGEVGTLQFAELHR (heavy)		(no adduct)	846.969	2	148	37.36	43.36	30	Positive
LAVSLAETTGLIK (light)		(no adduct)	658.3952	2	149	37.07	43.07	30	Positive
LAVSLAETTGLIK (heavy)		(no adduct)	662.4023	2	149	37.07	43.07	30	Positive
QDFSVPQLPHSSSHWLR (light)		(no adduct)	1011.003	2	150	30	42	30	Positive
QDFSVPQLPHSSSHWLR (heavy)		(no adduct)	1016.007	2	150	30	42	30	Positive
VEAFFIIEGAQEK (light)		(no adduct)	740.8877	2	151	37.81	43.81	30	Positive
VEAFFIIEGAQEK (heavy)		(no adduct)	744.8948	2	151	37.81	43.81	30	Positive
DHVLPIDYYFPPQK (light)		(no adduct)	866.4407	2	152	38.47	44.47	30	Positive
DHVLPIDYYFPPQK (heavy)		(no adduct)	870.4478	2	152	38.47	44.47	30	Positive
VALYVDWIR (light)		(no adduct)	567.8189	2	153	38.75	44.75	30	Positive
VALYVDWIR (heavy)		(no adduct)	572.8231	2	153	38.75	44.75	30	Positive
NTGGAAFIFPNTSVYPEATQR (light)		(no adduct)	1121.05	2	154	39.03	45.03	30	Positive
NTGGAAFIFPNTSVYPEATQR (heavy)		(no adduct)	1126.055	2	154	39.03	45.03	30	Positive
LFPDFFTR (light)		(no adduct)	521.7715	2	155	39.44	45.44	30	Positive
LFPDFFTR (heavy)		(no adduct)	526.7756	2	155	39.44	45.44	30	Positive
LGSGNDFEVFFQR (light)		(no adduct)	758.365	2	156	39.44	45.44	30	Positive
LGSGNDFEVFFQR (heavy)		(no adduct)	763.3691	2	156	39.44	45.44	30	Positive
QLLAPGNTHGSFLIR (light)		(no adduct)	812.4519	2	157	40	48	30	Positive
QLLAPGNTHGSFLIR (heavy)		(no adduct)	817.456	2	157	40	48	30	Positive
IPYPGMTNPEVIQNLER (light)		(no adduct)	986.0039	2	158	39.58	45.58	30	Positive
IPYPGMTNPEVIQNLER (heavy)		(no adduct)	991.008	2	158	39.58	45.58	30	Positive
FPNPGLLGSPYYYSAAAR (light)		(no adduct)	972.4862	2	159	40.69	46.69	30	Positive
FPNPGLLGSPYYYSAAAR (heavy)		(no adduct)	977.4903	2	159	40.69	46.69	30	Positive
YYALVC[+57.021464]YGPGIPISTLHDGR (light)		(no adduct)	1126.562	2	160	41.11	47.11	30	Positive
YYALVC[+57.021464]YGPGIPISTLHDGR (heavy)		(no adduct)	1131.566	2	160	41.11	47.11	30	Positive
DISNGALAFTPLDTADPAK (light)		(no adduct)	958.9836	2	161	42.09	48.09	30	Positive
DISNGALAFTPLDTADPAK (heavy)		(no adduct)	962.9907	2	161	42.09	48.09	30	Positive
LTQLGTFEDHFLSLQR (light)		(no adduct)	952.9969	2	162	42.1	48.1	30	Positive
LTQLGTFEDHFLSLQR (heavy)		(no adduct)	958.001	2	162	42.1	48.1	30	Positive
FELLPTPPLSPSR (light)		(no adduct)	727.4061	2	163	42.1	48.1	30	Positive
FELLPTPPLSPSR (heavy)		(no adduct)	732.4102	2	163	42.1	48.1	30	Positive
AASVGLPSVSLDLPR (light)		(no adduct)	741.4197	2	164	41.55	47.55	30	Positive
AASVGLPSVSLDLPR (heavy)		(no adduct)	746.4239	2	164	41.55	47.55	30	Positive
DGVPVPLIIAAGGGGR (light)		(no adduct)	724.9146	2	165	43.21	49.21	30	Positive
DGVPVPLIIAAGGGGR (heavy)		(no adduct)	729.9188	2	165	43.21	49.21	30	Positive
GDSFTHTPPLDPQELDILK (light)		(no adduct)	1062.036	2	166	43.9	49.9	30	Positive
GDSFTHTPPLDPQELDILK (heavy)		(no adduct)	1066.044	2	166	43.9	49.9	30	Positive
GVILYSDPADYFAPGVK (light)		(no adduct)	906.4644	2	167	43.9	49.9	30	Positive
GVILYSDPADYFAPGVK (heavy)		(no adduct)	910.4715	2	167	43.9	49.9	30	Positive
DIDFAHEAPAFLPWHR (light)		(no adduct)	961.4708	2	168	44.87	50.87	30	Positive
DIDFAHEAPAFLPWHR (heavy)		(no adduct)	966.475	2	168	44.87	50.87	30	Positive
MFPNAPYLPSC[+57.021464]LESQPAIR (light)		(no adduct)	1096.037	2	169	44.59	50.59	30	Positive
MFPNAPYLPSC[+57.021464]LESQPAIR (heavy)		(no adduct)	1101.042	2	169	44.59	50.59	30	Positive
FDNPPFFQNSTFSFR (light)		(no adduct)	925.9285	2	170	46.26	52.26	30	Positive
FDNPPFFQNSTFSFR (heavy)		(no adduct)	930.9326	2	170	46.26	52.26	30	Positive
GLLPVLGQPIIR (light)		(no adduct)	638.411	2	171	47.1	53.1	30	Positive
GLLPVLGQPIIR (heavy)		(no adduct)	643.4151	2	171	47.1	53.1	30	Positive
TALFPDLLAQGNASLR (light)		(no adduct)	843.9623	2	172	47.1	53.1	30	Positive
TALFPDLLAQGNASLR (heavy)		(no adduct)	848.9664	2	172	47.1	53.1	30	Positive
LYGPNFILQVYSSQR (light)		(no adduct)	892.9701	2	173	47.93	53.93	30	Positive
LYGPNFILQVYSSQR (heavy)		(no adduct)	897.9743	2	173	47.93	53.93	30	Positive
FVVIQNEDLGPASPLDSTFYR (light)		(no adduct)	1184.595	2	174	47.1	53.1	30	Positive
FVVIQNEDLGPASPLDSTFYR (heavy)		(no adduct)	1189.599	2	174	47.1	53.1	30	Positive
ELSELSLLSLYGIHK (light)		(no adduct)	851.4747	2	175	48.63	54.63	30	Positive
ELSELSLLSLYGIHK (heavy)		(no adduct)	855.4818	2	175	48.63	54.63	30	Positive
ISTLPQLNSALVQDLAK (light)		(no adduct)	906.0173	2	176	48.64	54.64	30	Positive
ISTLPQLNSALVQDLAK (heavy)		(no adduct)	910.0244	2	176	48.64	54.64	30	Positive
AQSLTTGQEGFIPFNFVAK (light)		(no adduct)	1028.031	2	177	49.04	55.04	30	Positive
AQSLTTGQEGFIPFNFVAK (heavy)		(no adduct)	1032.038	2	177	49.04	55.04	30	Positive
QGVEDAFYTLVR (light)		(no adduct)	699.3566	2	178	42	52	30	Positive
QGVEDAFYTLVR (heavy)		(no adduct)	704.3608	2	178	42	52	30	Positive
LTGDENFTIPYWDWR (light)		(no adduct)	956.9469	2	179	49.45	55.45	30	Positive
LTGDENFTIPYWDWR (heavy)		(no adduct)	961.951	2	179	49.45	55.45	30	Positive
IPQGFGNLLEGLTR (light)		(no adduct)	757.9199	2	180	50.71	56.71	30	Positive
IPQGFGNLLEGLTR (heavy)		(no adduct)	762.924	2	180	50.71	56.71	30	Positive
SLAQDAPPLPVPGVLLK (light)		(no adduct)	858.0087	2	181	51.53	57.53	30	Positive
SLAQDAPPLPVPGVLLK (heavy)		(no adduct)	862.0158	2	181	51.53	57.53	30	Positive
QVPGSDPAC[+57.021464]YEFLWGPR (light)		(no adduct)	989.9594	2	182	42	55	30	Positive
QVPGSDPAC[+57.021464]YEFLWGPR (heavy)		(no adduct)	994.9636	2	182	42	55	30	Positive
DYTGEDVTPQNFLAVLR (light)		(no adduct)	969.4838	2	183	53.22	59.22	30	Positive
DYTGEDVTPQNFLAVLR (heavy)		(no adduct)	974.4879	2	183	53.22	59.22	30	Positive
LVEPVTDFLLDMPYHIR (light)		(no adduct)	1029.54	2	184	60.66	66.66	30	Positive
LVEPVTDFLLDMPYHIR (heavy)		(no adduct)	1034.544	2	184	60.66	66.66	30	Positive
SPHSGDVLYELLQHILK (light)		(no adduct)	975.0282	2	185	64.07	70.07	30	Positive
SPHSGDVLYELLQHILK (heavy)		(no adduct)	979.0353	2	185	64.07	70.07	30	Positive
ADVTPADFSEWSK (light)		(no adduct)	726.8357	2	186	2024-09-29	35.09	30	Positive
LGGNEQVTR (light)		(no adduct)	487.2567	2	187	2024-07-05	2024-07-11	30	Positive
GAGSSEPVTGLDAK (light)		(no adduct)	644.8226	2	188	12.86	18.86	30	Positive
VEATFGVDESNAK (light)		(no adduct)	683.8279	2	189	15.37	21.37	30	Positive
YILAGVENSK (light)		(no adduct)	547.298	2	190	16.48	22.48	30	Positive
TPVISGGPYEYR (light)		(no adduct)	669.8381	2	191	20.66	26.66	30	Positive
DGLDAASYYAPVR (light)		(no adduct)	699.3384	2	192	26.78	32.78	30	Positive
GTFIIDPGGVIR (light)		(no adduct)	622.8535	2	193	37.08	43.08	30	Positive
GTFIIDPAAVIR (light)		(no adduct)	636.8692	2	194	44.59	50.59	30	Positive
LFLQFGAQGSPFLK (light)		(no adduct)	776.9298	2	195	49.04	55.04	30	Positive
TPVITGAPYEYR (light)		(no adduct)	683.8537	2	196	22.61	28.61	30	Positive

## Sheet: Table S5
Table S5. Hybrid-PRM/DIA API input list for triggering of MSxPRM scans of the 185 TAA peptides.
Parent Ion	Parent Charge	Retention Time Low	Retention Time High	Triggered Mass	Parent Ion Fragments
418.716068	2	0	11.63	413.711933	467.260026	524.28149	621.334254	678.355717
436.75201	2	23.45	29.45	432.74491	426.280209	497.317323	610.401387	757.469801
444.709819	2	0	10	440.70272	442.253994	513.291108	673.321757	801.380334
448.749999	2	11.49	17.49	444.742899	439.275458	611.323865	724.407929	795.445043
456.736891	2	5.68	11.68	452.729792	379.217943	526.286357	639.370421	726.402449
462.254297	2	36.72	42.72	457.250163	385.243313	482.296077	629.364491	776.432905
472.768191	2	12.33	18.33	468.761092	367.279481	415.25472	593.374838	692.443252
474.778668	2	14.61	20.61	469.774534	539.353926	626.385955	697.423069	794.475832
481.294485	2	16.01	22.01	476.290351	431.760278	442.264777	579.323689	692.407753
482.307484	2	16.5	22.5	478.300384	425.259808	553.318385	652.386799	751.455213
488.771177	2	5.68	11.68	483.767043	432.229145	488.285512	625.344424	726.392103
491.757824	2	25.16	31.16	487.750724	454.29038	582.348957	653.386071	752.454485
495.273306	2	11.69	17.69	491.266207	417.258745	605.338452	734.381045	805.418159
498.794406	2	14.03	20.03	494.787307	381.295131	494.379195	710.453816	797.485845
504.830792	2	31.67	37.67	500.823692	454.311509	555.359188	668.443252	838.548779
509.288957	2	15.46	21.46	505.281857	504.290774	605.338452	734.381045	833.449459
519.260505	2	9.95	15.95	514.256371	375.704637	443.212407	653.349235	750.401999
519.79474	2	11.68	17.68	515.787641	463.252708	471.265287	608.324199	721.408263
526.775594	2	39.44	45.44	521.77146	396.699355	580.311727	695.33867	792.391434
527.75265	2	18.15	24.15	522.748516	468.259298	565.312061	662.364825	891.434696
529.815251	2	26.56	32.56	524.811116	456.280427	569.364491	782.475832	945.539161
533.815338	2	19.45	25.45	529.808239	470.233653	583.317717	696.401781	854.470923
539.273219	2	31.4	37.4	534.269084	525.280761	638.364825	785.433239	914.475832
541.312235	2	36.22	42.22	537.305135	440.295859	716.443252	787.480365	934.548779
544.75539	2	12.19	18.19	539.751255	389.217098	639.312455	696.333919	824.392497
544.791775	2	30.54	36.54	539.787641	548.270256	734.349569	847.433633	918.470747
548.799166	2	15.18	21.18	544.792066	500.237693	672.286099	771.354513	884.438577
548.810499	2	14.81	20.81	543.806365	467.278835	582.35974	683.407418	796.491483
554.78669	2	27.15	33.15	549.782556	575.317541	688.401605	803.428548	874.465662
555.787112	2	13.74	19.74	551.780013	540.302007	655.32895	768.413014	882.455942
558.285891	2	22.86	28.86	554.278791	522.767334	671.363621	818.432035	947.474628
571.780776	2	23.14	29.14	567.773676	359.21688	698.396301	845.464715	1005.495364
572.823076	2	38.75	44.75	567.818941	484.290598	698.385955	861.449283	974.533347
578.813436	2	16.04	22.04	573.809302	421.733926	559.30737	745.407812	842.460576
580.824138	2	6.17	12.17	575.820004	522.302225	636.345153	749.429217	846.48198
580.836714	2	24.86	30.86	575.83258	651.381204	750.449618	879.492211	992.576275
582.264001	2	9.4	15.4	578.256902	438.726326	593.3133	779.392613	876.445377
593.795569	2	24.85	30.85	589.788469	402.684759	451.211141	804.362241	901.415005
599.823892	2	20.03	26.03	595.816792	472.249303	713.391944	800.423973	899.492387
600.799697	2	13.17	19.17	596.792597	454.311509	889.469149	976.501178	1063.533206
602.305247	2	24	32	597.301112	423.223194	619.343756	845.439113	916.476226
602.350411	2	10.93	16.93	598.343312	381.22236	494.306424	1047.592435
612.334536	2	19.75	25.75	607.330401	683.371033	796.455097	925.49769	996.534804
614.813436	2	29.7	35.7	609.809302	683.386289	812.428882	927.455825	1040.539889
615.329253	2	25.43	31.43	610.325119	612.333919	775.397248	889.440175	1002.524239
618.806656	2	33.17	39.17	614.799557	399.196539	716.370481	847.410965	976.453558
621.311061	2	12.33	18.33	616.306926	473.236833	521.763215	777.376512	945.46639
625.391548	2	31.08	37.08	621.384448	565.379923	953.590979	1024.628092	1121.680856
630.292759	2	22.59	28.59	626.285659	485.259808	782.392279	897.419222	1044.487636
634.787084	2	15.91	21.91	629.782949	679.292114	792.376178	893.423856	990.47662
638.837246	2	34.52	40.52	633.833111	646.354655	759.438719	873.481646	1001.540224
640.844824	2	23.16	29.16	636.837725	476.265481	783.433809	854.470923	951.523687
643.415132	2	47.1	53.1	638.410997	501.820336	693.428154	806.512218	1002.633396
643.808773	2	12.34	18.34	639.801674	539.327888	667.386465	781.429393	1024.514913
649.863351	2	24.85	30.85	645.856252	729.402115	857.460693	970.544757	1098.603334
650.889812	2	19.44	25.44	645.885678	663.356052	776.440116	875.50853	1088.619871
651.842616	2	17.75	23.75	647.835516	816.434144	887.471257	974.503286	1075.550964
652.337078	2	31.32	37.32	647.332944	613.369576	728.396519	841.480583	1026.560625
657.873828	2	28.84	34.84	652.869694	479.789036	578.32844	748.433968	958.570795
662.402309	2	37.07	43.07	658.39521	769.454545	840.491658	953.575722	1040.607751
662.862297	2	27.14	33.14	658.855198	380.238344	483.251851	769.375249	965.496427
667.349663	2	18.26	24.26	662.345528	454.717753	674.316555	908.428231	1021.512295
669.855192	2	29.99	35.99	665.848092	365.263831	678.391216	926.507309	1041.534252
670.827075	2	14.34	20.34	665.82294	449.7057	761.345212	898.404124	985.436152
671.402644	2	22.43	28.43	665.848092	608.39697	721.481034	822.528713	969.597127
674.326602	2	19.46	25.46	670.319502	516.773277	635.327888	748.411952	895.480365
674.821989	2	14.49	20.49	669.817855	705.355383	776.392497	905.43509	1020.462033
676.85257	2	14.01	20.01	671.848435	576.794524	859.432982	916.454445	1015.522859
677.33357	2	28.28	34.28	673.32647	715.353451	935.438243	1082.506657	1240.575799
679.325853	2	25.72	31.72	674.321719	493.235976	700.349963	888.411912	985.464675
680.36075	2	30.84	36.84	675.356616	498.77104	785.439113	899.48204	996.534804
680.863548	2	29.53	35.53	676.856449	616.302795	730.345722	843.429786	956.51385
683.804223	2	30.04	36.04	678.800088	642.294363	771.336956	870.40537	1017.473784
686.840617	2	17.01	23.01	681.836482	660.283146	788.378109	889.425788	1002.509852
688.376626	2	27.71	33.71	684.369526	389.227445	460.264559	630.370087	1021.51927
690.8899	2	14	20	686.882801	613.339515	726.423579	863.482491	1026.545819
692.860061	2	28.13	34.13	687.855926	731.338019	844.422083	1040.54326	1184.596753
698.847041	2	29.15	35.15	694.839941	425.259808	538.343872	637.412286	865.505534
703.88323	2	26.6	32.6	699.87613	764.512	927.575329	1014.607357	1161.675771
704.36075	2	42	52	699.356616	661.390706	808.45912	879.496234	994.523177
710.852432	2	23.58	29.58	705.848298	759.387077	872.471141	973.51882	1074.566498
711.784106	2	13.24	19.24	707.777007	562.259868	725.323196	885.353845	956.390958
720.358827	2	13.45	19.45	716.351728	684.32901	812.387587	925.471651	1140.562257
723.887555	2	16.9	22.9	719.880455	834.455942	933.524356	1048.551299	1147.619713
726.368141	2	9.82	15.82	722.361041	525.289488	670.349745	952.518936	1049.5717
729.357685	2	15.47	21.47	724.35355	433.712471	729.358754	866.417666	979.50173
729.918767	2	43.21	49.21	724.914632	496.299768	668.371367	991.592259	1187.713437
730.809798	2	12.98	18.98	726.802699	512.280603	772.363681	1060.452907	1232.501314
732.410243	2	42.1	48.1	727.406109	382.220455	763.433633	961.534076	1074.61814
733.853487	2	22.18	28.18	728.849352	862.465662	933.502776	1034.550454	1121.582482
736.439757	2	24.56	30.56	732.432658	515.81039	693.438501	893.554593	1030.613505
740.824018	2	5.92	11.92	735.819883	663.786904	1132.486156	1189.50762	1326.566532
742.397755	2	29.97	35.97	738.390656	710.381045	895.461087	1008.545151	1242.645593
744.382411	2	22.72	28.72	739.378277	856.476226	927.51334	1101.577397	1273.625804
744.894848	2	37.81	43.81	740.887749	540.286751	782.413408	895.497472	1042.565886
746.423882	2	41.55	47.55	741.419748	395.264049	710.407084	993.56029	1163.665818
746.429055	2	34.25	40.25	742.421956	582.333701	782.449794	992.586622	1105.670686
751.345197	2	13.77	19.77	747.338097	558.765323	727.364684	1116.52337	1173.544833
753.408566	2	20.3	26.3	748.404432	804.398645	917.482709	1030.566773	1229.662464
757.403038	2	31.14	37.14	753.388979	869.460693	970.508371	1057.5404	1186.582993
758.393113	2	25.42	31.42	753.395938	609.334254	722.418318	950.529325	1378.720039
762.924049	2	50.71	56.71	757.919915	706.382017	982.555539	1186.645417	1314.703995
763.369107	2	39.44	45.44	758.364972	607.322626	706.39104	835.433633	982.502047
764.366849	2	18.05	24.05	760.35975	644.29771	943.482216	1014.51933
766.94233	2	35.95	41.95	762.93523	692.406866	763.44398	891.502558	1004.586622
771.395322	2	25.16	31.16	766.391187	895.45074	1042.519154	1129.551182	1329.630889
772.413937	2	24.58	30.58	768.406837	552.282194	608.824226	1103.557112	1331.668119
775.866405	2	5.64	11.64	770.862271	668.321103	910.450406	1038.545369	1198.576017
777.394878	2	32.27	38.27	773.387779	480.290774	609.333367	948.512788	1305.666388
777.911139	2	36.12	42.12	772.907004	637.365554	825.445261	924.513675	1053.556268
780.382411	2	22.89	28.89	775.378277	525.265505	1017.487519	1145.546097	1246.593775
782.372466	2	18.33	24.33	778.365366	542.266016	1001.498929	1058.520392	1171.604456
787.868417	2	25.71	31.71	782.864282	696.333919	1009.461305	1193.546097	1306.630161
788.890069	2	31.15	37.15	783.885935	926.481706	1055.524299	1126.561413	1227.609091
793.437412	2	30.57	36.57	789.430312	544.831323	569.3133	991.602606	1088.65537
793.452342	2	21.71	27.71	789.445243	818.454502	889.491616	1018.534209	1131.618273
795.431707	2	32.26	38.26	790.427573	731.384226	1136.597404	1251.624347	1364.708411
798.391624	2	18.32	24.32	794.384525	687.340777	824.399689	1066.501194	1179.585258
799.893034	2	30.85	36.85	795.885935	453.291108	982.508371	1111.550964	1368.68852
801.424079	2	34.54	40.54	796.419945	941.492605	1040.561019	1169.603612	1332.66694
812.354707	2	20.6	26.6	808.347608	603.338058	690.370087	850.400735	921.437849
817.456048	2	40	48	812.451913	604.824138	640.342695	702.417255	1208.641
817.870102	2	34.25	40.25	812.865968	612.316161	759.384575	1076.489116	1173.54188
825.406112	2	29.41	35.41	820.42355	497.296193	789.402115	1074.534586	1237.597915
825.427684	2	14.07	20.07	821.399012	733.367095	965.503838	1080.530781	1208.589359
825.442171	2	18.73	24.73	821.435072	641.316671	936.506263	1137.581219	1208.618333
831.943058	2	19.18	25.18	827.935959	440.259474	737.42833	1176.635028	1334.704171
836.873027	2	9.54	15.54	832.865927	844.413802	915.450916	986.48803	1115.530623
845.898513	2	16.06	22.06	841.891414	558.297316	822.408323	893.445437	1119.540794
846.910704	2	20.61	26.61	842.903605	712.375566	994.508371	1093.576785	1289.697963
846.968988	2	37.36	43.36	841.964854	782.418318	910.476895	1181.630101	1280.698515
848.966445	2	47.1	53.1	843.962311	755.403396	826.44051	939.524574	1264.688345
855.481819	2	48.63	54.63	851.47472	825.470863	938.554927	1051.638991	1138.67102
862.015829	2	51.53	57.53	858.00873	569.377909	634.437772	830.55895	1137.748542
862.847553	2	17.4	23.4	857.843418	889.407161	1105.481782	1192.513811	1378.577868
865.368021	2	13.78	19.78	860.363886	396.222912	740.319726	853.40379	1139.495124
870.447779	2	38.47	44.47	866.44068	477.291108	624.359522	1275.64995	1388.734014
873.883741	2	33.68	39.68	868.879607	723.822621	960.390131	1089.432724	1202.516788
874.460561	2	34.99	40.99	870.453461	608.842419	878.482156	1006.540734	1216.677562
880.417317	2	18.91	24.91	875.413182	771.402333	806.88311	885.445261	1059.509317
882.494404	2	35.37	41.37	878.487304	580.354437	667.386465	980.586622	1176.707799
894.463736	2	26.04	32.04	889.459601	794.439447	907.523511	978.560625	1236.645811
897.97427	2	47.93	53.93	892.970136	650.313184	877.440175	990.524239	1103.608303
898.425861	2	22.02	28.02	894.418761	941.477799	1028.509828	1188.540476	1301.62454
900.451159	2	33.56	39.56	895.447025	972.513675	1119.582088	1232.666152	1331.734566
905.940959	2	20.46	26.46	900.936824	645.327242	1095.54168	1192.594444	1289.647208
908.485002	2	33.39	39.39	903.480868	611.316146	752.874556	910.44051	1221.625016
910.024383	2	48.64	54.64	906.017283	702.900465	1066.598249	1179.682313
910.471452	2	43.9	49.9	906.464352	408.269644	479.306758	1072.555321	1274.614293
927.479482	2	34.1	40.1	923.472383	568.354437	910.508371	1177.666663	1278.714341
928.006633	2	21.87	27.87	923.002499	722.382549	810.470747	881.507861	1018.566773
930.932603	2	46.26	52.26	925.928468	742.86346	996.477289	1143.545703	1387.666881
943.925397	2	15.75	21.75	939.918297	381.22236	478.275124	1140.529895	1211.567008
945.016558	2	16.31	22.31	941.009458	717.431932	781.953229	947.576391	1075.671354
946.964828	2	16.33	22.33	941.960693	786.397976	998.477683	1135.536595	1222.568623
958.001017	2	42.1	48.1	952.996882	513.301891	910.513281	1154.582817	1301.651231
958.452173	2	26.03	32.03	954.445073	670.349745	783.433809	897.476737	1181.625192
961.950992	2	49.45	55.45	956.946858	371.206534	932.428882	1045.512946	1146.560625
961.974032	2	18.32	24.32	957.966933	812.406214	813.407797	861.934179	1343.639127
962.462118	2	28.57	34.57	957.457984	924.42967	1053.472263	1223.577791	1336.661855
962.990737	2	42.09	48.09	958.983637	935.492387	1036.540065	1183.608479	1254.645593
964.420362	2	18.6	24.6	959.416227	578.32844	1020.491894	1107.523922	1194.55595
966.474969	2	44.87	50.87	961.470834	605.318209	1033.560565	1104.597679	1233.640272
973.430709	2	25.92	31.92	969.423609	601.774399	760.407929	1202.541522	1331.584115
974.487939	2	53.22	59.22	969.483804	1067.623559	1168.671238	1267.739652	1382.766595
977.490285	2	40.69	46.69	972.48615	798.408232	1071.51334	1215.566832	1328.650896
979.035282	2	64.07	70.07	975.028182	518.354043	886.992886	1164.68667	1277.770734
991.007984	2	39.58	45.58	986.00385	804.407906	1107.603218	1221.646145	1322.693824
994.416222	2	21.6	27.6	990.409122	474.280209	637.343538	1197.514973	1296.583387
994.963577	2	42	55	989.959442	881.400081	1077.539161	1237.56981
1010.473117	2	31.28	37.28	1005.468983	429.251769	825.362307	1165.506934	1325.537583
1016.007165	2	30	42	1011.00303	615.324305	621.34951	882.445595
1032.038021	2	49.04	55.04	1028.030922	830.46505	943.549114	1147.638991	1276.681585
1034.544203	2	60.66	66.66	1029.540068	695.386289	826.426774	941.453717	1054.537781
1034.553751	2	37.07	43.07	1029.549616	934.495704	1156.650108	1319.713437
1044.492076	2	18	30	1039.487941	874.386548	876.419774	1176.526758	1376.606465
1051.456647	2	14.02	20.02	1046.452513	793.358216	978.477958	1141.541286	1357.615908
1051.951582	2	29.72	35.72	1047.944483	851.369494	1014.432823	1128.47575	1316.537699
1066.043501	2	43.9	49.9	1062.036401	693.391942	963.560072	1288.723843	1385.776607
1070.533546	2	37.07	43.07	1065.529412	703.387352	774.424466	939.977876	1241.662464
1101.041501	2	44.59	50.59	1096.037367	466.301162	634.320571	1267.633866	1380.71793
1126.054509	2	39.03	45.03	1121.050374	711.365948	874.429276	1060.529719	1372.673088
1131.566198	2	41.11	47.11	1126.562063	795.39831	1005.535138	1272.69343	1329.714894
1168.614821	2	22.01	28.01	1164.607722	595.317717	867.95924	1037.54895	1038.530563
1189.598749	2	47.1	53.1	1184.594615	683.33867	1008.502441	1263.624347	1320.645811

## Sheet: Table S6
Table S6. Hybrid-DIA API input list for triggering of MSxPRM scans of the 179 TAA peptides.
Parent Ion	Parent Charge	Retention Time Low	Retention Time High	Triggered Mass	Parent Ion Fragments
418.7161	2	10.36	18.36	413.7119	467.26	524.2815	621.3343	678.3557
436.752	2	60.51	68.51	432.7449	426.2802	497.3173	610.4014	757.4698
444.7098	2	15.15	23.15	440.7027	442.254	513.2911	673.3218	801.3803
448.75	2	31.21	39.21	444.7429	439.2755	611.3239	724.4079	795.445
456.7369	2	17.06	25.06	452.7298	379.2179	526.2864	639.3704	726.4024
462.2543	2	72.76	80.76	457.2502	385.2433	482.2961	629.3645	776.4329
472.7682	2	31.05	39.05	468.7611	367.2795	415.2547	593.3748	692.4433
474.7787	2	34.27	42.27	469.7745	539.3539	626.386	697.4231	794.4758
481.2945	2	35.58	43.58	476.2904	431.7603	442.2648	579.3237	692.4078
482.3075	2	40.21	48.21	478.3004	425.2598	553.3184	652.3868	751.4552
488.7712	2	14.06	22.06	483.767	432.2291	488.2855	625.3444	726.3921
491.7578	2	64.49	72.49	487.7507	454.2904	582.349	653.3861	752.4545
495.2733	2	30.38	38.38	491.2662	417.2587	605.3385	734.381	805.4182
498.7944	2	36.5	44.5	494.7873	381.2951	494.3792	710.4538	797.4858
504.8308	2	63.41	71.41	500.8237	454.3115	555.3592	668.4433	838.5488
509.289	2	39.22	47.22	505.2819	504.2908	605.3385	734.381	833.4495
519.2605	2	27.13	35.13	514.2564	375.7046	443.2124	653.3492	750.402
519.7947	2	25.8	33.8	515.7876	463.2527	471.2653	608.3242	721.4083
526.7756	2	80.32	88.32	521.7715	396.6994	580.3117	695.3387	792.3914
527.7527	2	45.7	53.7	522.7485	468.2593	565.3121	662.3648	891.4347
529.8153	2	55.99	63.99	524.8111	456.2804	569.3645	782.4758	945.5392
533.8153	2	47.96	55.96	529.8082	470.2337	583.3177	696.4018	854.4709
539.2732	2	69.72	77.72	534.2691	525.2808	638.3648	785.4332	914.4758
541.3122	2	71.48	79.48	537.3051	440.2959	716.4433	787.4804	934.5488
544.7554	2	33.98	41.98	539.7513	389.2171	639.3125	696.3339	824.3925
544.7918	2	65.53	73.53	539.7876	548.2703	734.3496	847.4336	918.4707
548.7992	2	41.39	49.39	544.7921	500.2377	672.2861	771.3545	884.4386
548.8105	2	29.54	37.54	543.8064	467.2788	582.3597	683.4074	796.4915
554.7867	2	62.05	70.05	549.7826	575.3175	688.4016	803.4285	874.4657
555.7871	2	35.06	43.06	551.78	540.302	655.329	768.413	882.4559
558.2859	2	51.55	59.55	554.2788	522.7673	671.3636	818.432	947.4746
571.7808	2	51.22	59.22	567.7737	359.2169	698.3963	845.4647	1005.495
572.8231	2	75.29	83.29	567.8189	484.2906	698.386	861.4493	974.5333
578.8134	2	37.47	45.47	573.8093	421.7339	559.3074	745.4078	842.4606
580.8241	2	13.96	21.96	575.82	522.3022	636.3452	749.4292	846.482
580.8367	2	54.23	62.23	575.8326	651.3812	750.4496	879.4922	992.5763
582.264	2	26.02	34.02	578.2569	438.7263	593.3133	779.3926	876.4454
593.7956	2	55.25	63.25	589.7885	402.6848	451.2111	804.3622	901.415
599.8239	2	51.98	59.98	595.8168	472.2493	713.3919	800.424	899.4924
600.7997	2	28.68	36.68	596.7926	454.3115	889.4691	976.5012	1063.533
602.3052	2	57.11	65.11	597.3011	423.2232	619.3438	845.4391	916.4762
602.3504	2	21.78	29.78	598.3433	381.2224	494.3064	1047.592
612.3345	2	47.59	55.59	607.3304	683.371	796.4551	925.4977	996.5348
614.8134	2	66.11	74.11	609.8093	683.3863	812.4289	927.4558	1040.54
615.3293	2	55.16	63.16	610.3251	612.3339	775.3972	889.4402	1002.524
618.8067	2	71.11	79.11	614.7996	399.1965	716.3705	847.411	976.4536
621.3111	2	30.15	38.15	616.3069	473.2368	521.7632	777.3765	945.4664
625.3915	2	55.46	63.46	621.3844	565.3799	953.591	1024.628	1121.681
630.2928	2	56.17	64.17	626.2857	485.2598	782.3923	897.4192	1044.488
634.7871	2	45.14	53.14	629.7829	679.2921	792.3762	893.4239	990.4766
638.8372	2	65.73	73.73	633.8331	646.3547	759.4387	873.4816	1001.54
640.8448	2	51.48	59.48	636.8377	476.2655	783.4338	854.4709	951.5237
643.4151	2	80.07	88.07	638.411	501.8203	693.4282	806.5122	1002.633
643.8088	2	38.56	46.56	639.8017	539.3279	667.3865	781.4294	1024.515
649.8634	2	54.47	62.47	645.8563	729.4021	857.4607	970.5448	1098.603
650.8898	2	39.11	47.11	645.8857	663.3561	776.4401	875.5085	1088.62
651.8426	2	42.38	50.38	647.8355	816.4341	887.4713	974.5033	1075.551
652.3371	2	66.27	74.27	647.3329	613.3696	728.3965	841.4806	1026.561
657.8738	2	61.55	69.55	652.8697	479.789	578.3284	748.434	958.5708
662.4023	2	68.22	76.22	658.3952	769.4545	840.4917	953.5757	1040.608
662.8623	2	55.32	63.32	658.8552	380.2383	483.2519	769.3752	965.4964
667.3497	2	39.22	47.22	662.3455	454.7178	674.3166	908.4282	1021.512
669.8552	2	64.35	72.35	665.8481	365.2638	678.3912	926.5073	1041.534
670.8271	2	37.74	45.74	665.8229	449.7057	761.3452	898.4041	985.4362
671.4026	2	44.21	52.21	665.8481	608.397	721.481	822.5287	969.5971
674.3266	2	48.48	56.48	670.3195	516.7733	635.3279	748.412	895.4804
674.822	2	41.56	49.56	669.8179	705.3554	776.3925	905.4351	1020.462
676.8526	2	27.66	35.66	671.8484	576.7945	859.433	916.4544	1015.523
677.3336	2	60.15	68.15	673.3265	715.3535	935.4382	1082.507	1240.576
679.3259	2	56.7	64.7	674.3217	493.236	700.35	888.4119	985.4647
680.3608	2	62.44	70.44	675.3566	498.771	785.4391	899.482	996.5348
680.8635	2	65.22	73.22	676.8564	616.3028	730.3457	843.4298	956.5139
683.8042	2	66.32	74.32	678.8001	642.2944	771.337	870.4054	1017.474
686.8406	2	35.73	43.73	681.8365	660.2831	788.3781	889.4258	1002.51
688.3766	2	57.93	65.93	684.3695	389.2274	460.2646	630.3701	1021.519
690.8899	2	29.61	37.61	686.8828	613.3395	726.4236	863.4825	1026.546
692.8601	2	60.83	68.83	687.8559	731.338	844.4221	1040.543	1184.597
698.847	2	69.49	77.49	694.8399	425.2598	538.3439	637.4123	865.5055
703.8832	2	51.8	59.8	699.8761	764.512	927.5753	1014.607	1161.676
704.3608	2	96.86	104.86	699.3566	661.3907	808.4591	879.4962	994.5232
710.8524	2	51.42	59.42	705.8483	759.3871	872.4711	973.5188	1074.566
711.7841	2	39.58	47.58	707.777	562.2599	725.3232	885.3538	956.391
720.3588	2	33.75	41.75	716.3517	684.329	812.3876	925.4717	1140.562
723.8876	2	39.87	47.87	719.8805	834.4559	933.5244	1048.551	1147.62
726.3681	2	21.99	29.99	722.361	525.2895	670.3497	952.5189	1049.572
729.3577	2	34.59	42.59	724.3536	433.7125	729.3588	866.4177	979.5017
729.9188	2	85.18	93.18	724.9146	496.2998	668.3714	991.5923	1187.713
730.8098	2	38.73	46.73	726.8027	512.2806	772.3637	1060.453	1232.501
732.4102	2	78.61	86.61	727.4061	382.2205	763.4336	961.5341	1074.618
733.8535	2	53.17	61.17	728.8494	862.4657	933.5028	1034.55	1121.582
736.4398	2	46.19	54.19	732.4327	515.8104	693.4385	893.5546	1030.614
740.824	2	14	22	735.8199	663.7869	1132.486	1189.508	1326.567
742.3978	2	61.87	69.87	738.3907	710.381	895.4611	1008.545	1242.646
744.3824	2	53.19	61.19	739.3783	856.4762	927.5133	1101.577	1273.626
744.8948	2	74.85	82.85	740.8877	540.2868	782.4134	895.4975	1042.566
746.4239	2	74.79	82.79	741.4197	395.264	710.4071	993.5603	1163.666
746.4291	2	69.04	77.04	742.422	582.3337	782.4498	992.5866	1105.671
751.3452	2	37.89	45.89	747.3381	558.7653	727.3647	1116.523	1173.545
753.4086	2	43.62	51.62	748.4044	804.3986	917.4827	1030.567	1229.662
757.403	2	63.83	71.83	753.389	869.4607	970.5084	1057.54	1186.583
758.3931	2	55.15	63.15	753.3959	609.3343	722.4183	950.5293	1378.72
762.924	2	84.27	92.27	757.9199	706.382	982.5555	1186.645	1314.704
763.3691	2	78.3	86.3	758.365	607.3226	706.391	835.4336	982.502
764.3668	2	48.28	56.28	760.3598	644.2977	943.4822	1014.519
766.9423	2	67.59	75.59	762.9352	692.4069	763.444	891.5026	1004.587
771.3953	2	56.28	64.28	766.3912	895.4507	1042.519	1129.551	1329.631
772.4139	2	52.71	60.71	768.4068	552.2822	608.8242	1103.557	1331.668
775.8664	2	13.96	21.96	770.8623	668.3211	910.4504	1038.545	1198.576
777.3949	2	67.9	75.9	773.3878	480.2908	609.3334	948.5128	1305.666
777.9111	2	69.98	77.98	772.907	637.3656	825.4453	924.5137	1053.556
780.3824	2	55.94	63.94	775.3783	525.2655	1017.488	1145.546	1246.594
782.3725	2	48.98	56.98	778.3654	542.266	1001.499	1058.52	1171.604
787.8684	2	53.09	61.09	782.8643	696.3339	1009.461	1193.546	1306.63
788.8901	2	63.06	71.06	783.8859	926.4817	1055.524	1126.561	1227.609
793.4374	2	67.82	75.82	789.4303	544.8313	569.3133	991.6026	1088.655
793.4523	2	42.03	50.03	789.4452	818.4545	889.4916	1018.534	1131.618
795.4317	2	63.19	71.19	790.4276	731.3842	1136.597	1251.624	1364.708
798.3916	2	38.29	46.29	794.3845	687.3408	824.3997	1066.501	1179.585
799.893	2	67.71	75.71	795.8859	453.2911	982.5084	1111.551	1368.689
801.4241	2	68.63	76.63	796.4199	941.4926	1040.561	1169.604	1332.667
812.3547	2	51.2	59.2	808.3476	603.3381	690.3701	850.4007	921.4378
817.456	2	73.21	81.21	812.4519	604.8241	640.3427	702.4173	1208.641
817.8701	2	69.56	77.56	812.866	612.3162	759.3846	1076.489	1173.542
825.4061	2	62.14	70.14	820.4236	497.2962	789.4021	1074.535	1237.598
825.4277	2	32.98	40.98	821.399	733.3671	965.5038	1080.531	1208.589
825.4422	2	40.51	48.51	821.4351	641.3167	936.5063	1137.581	1208.618
831.9431	2	43.48	51.48	827.936	440.2595	737.4283	1176.635	1334.704
836.873	2	31.17	39.17	832.8659	844.4138	915.4509	986.488	1115.531
845.8985	2	44.29	52.29	841.8914	558.2973	822.4083	893.4454	1119.541
846.9107	2	46.55	54.55	842.9036	712.3756	994.5084	1093.577	1289.698
846.969	2	67.43	75.43	841.9649	782.4183	910.4769	1181.63	1280.699
848.9664	2	83.83	91.83	843.9623	755.4034	826.4405	939.5246	1264.688
855.4818	2	82.21	90.21	851.4747	825.4709	938.5549	1051.639	1138.671
862.0158	2	84.5	92.5	858.0087	569.3779	634.4378	830.559	1137.749
865.368	2	41.81	49.81	860.3639	396.2229	740.3197	853.4038	1139.495
870.4478	2	73.9	81.9	866.4407	477.2911	624.3595	1275.65	1388.734
873.8837	2	70.13	78.13	868.8796	723.8226	960.3901	1089.433	1202.517
874.4606	2	68.96	76.96	870.4535	608.8424	878.4822	1006.541	1216.678
880.4173	2	41.49	49.49	875.4132	771.4023	806.8831	885.4453	1059.509
882.4944	2	65.29	73.29	878.4873	580.3544	667.3865	980.5866	1176.708
894.4637	2	53.08	61.08	889.4596	794.4394	907.5235	978.5606	1236.646
897.9743	2	82.83	90.83	892.9701	650.3132	877.4402	990.5242	1103.608
898.4259	2	50.77	58.77	894.4188	941.4778	1028.51	1188.54	1301.625
900.4512	2	65.29	73.29	895.447	972.5137	1119.582	1232.666	1331.735
905.941	2	46.92	54.92	900.9368	645.3272	1095.542	1192.594	1289.647
908.485	2	64.91	72.91	903.4809	611.3161	752.8746	910.4405	1221.625
910.0244	2	80.15	88.15	906.0173	702.9005	1066.598	1179.682
910.4715	2	83.5	91.5	906.4644	408.2696	479.3068	1072.555	1274.614
927.4795	2	65.77	73.77	923.4724	568.3544	910.5084	1177.667	1278.714
928.0066	2	43.12	51.12	923.0025	722.3825	810.4707	881.5079	1018.567
930.9326	2	85.7	93.7	925.9285	742.8635	996.4773	1143.546	1387.667
943.9254	2	36.25	44.25	939.9183	381.2224	478.2751	1140.53	1211.567
945.0166	2	31.99	39.99	941.0095	717.4319	781.9532	947.5764	1075.671
946.9648	2	39.02	47.02	941.9607	786.398	998.4777	1135.537	1222.569
958.001	2	72.53	80.53	952.9969	513.3019	910.5133	1154.583	1301.651
958.4522	2	60.56	68.56	954.4451	670.3497	783.4338	897.4767	1181.625
961.951	2	92.62	100.62	956.9469	371.2065	932.4289	1045.513	1146.561
961.974	2	39.6	47.6	957.9669	812.4062	813.4078	861.9342	1343.639
962.4621	2	63.53	71.53	957.458	924.4297	1053.472	1223.578	1336.662
962.9907	2	85.48	93.48	958.9836	935.4924	1036.54	1183.608	1254.646
964.4204	2	43.52	51.52	959.4162	578.3284	1020.492	1107.524	1194.556
966.475	2	78.92	86.92	961.4708	605.3182	1033.561	1104.598	1233.64
974.4879	2	96.58	104.58	969.4838	1067.624	1168.671	1267.74	1382.767
977.4903	2	75.29	83.29	972.4862	798.4082	1071.513	1215.567	1328.651
991.008	2	72.09	80.09	986.0039	804.4079	1107.603	1221.646	1322.694
994.4162	2	51.98	59.98	990.4091	474.2802	637.3435	1197.515	1296.583
994.9636	2	99.88	107.88	989.9594	881.4001	1077.539	1237.57
1010.473	2	62.57	70.57	1005.469	429.2518	825.3623	1165.507	1325.538
1032.038	2	84.44	92.44	1028.031	830.4651	943.5491	1147.639	1276.682
1034.544	2	93.88	101.88	1029.54	695.3863	826.4268	941.4537	1054.538
1034.554	2	61.03	69.03	1029.55	934.4957	1156.65	1319.713
1051.457	2	27.98	35.98	1046.453	793.3582	978.478	1141.541	1357.616
1051.952	2	63.71	71.71	1047.944	851.3695	1014.433	1128.476	1316.538
1066.044	2	76.74	84.74	1062.036	693.3919	963.5601	1288.724	1385.777
1070.534	2	66.78	74.78	1065.529	703.3874	774.4245	939.9779	1241.662
1101.042	2	79.06	87.06	1096.037	466.3012	634.3206	1267.634	1380.718
1126.055	2	73.65	81.65	1121.05	711.3659	874.4293	1060.53	1372.673
1131.566	2	72.71	80.71	1126.562	795.3983	1005.535	1272.693	1329.715
1189.599	2	86.57	94.57	1184.595	683.3387	1008.502	1263.624	1320.646

## Sheet: Table S7
Table S7. Hybrid-PRM/DIA API input list for triggering of MSxPRM scans of the 120 TAA peptides.
Parent Ion	Parent Charge	Retention Time Low	Retention Time High	Triggered Mass	Parent Ion Fragments
418.716068	2	10.36	18.36	413.711933	467.260026	524.28149	621.334254	678.355717
488.771177	2	14.06	22.06	483.767043	432.229145	488.285512	625.344424	726.392103
740.824018	2	14	22	735.819883	663.786904	1132.486156	1189.50762	1326.566532
775.866405	2	13.96	21.96	770.862271	668.321103	910.450406	1038.545369	1198.576017
444.709819	2	15.15	23.15	440.70272	442.253994	513.291108	673.321757	801.380334
456.736891	2	17.06	25.06	452.729792	379.217943	526.286357	639.370421	726.402449
602.350411	2	21.78	29.78	598.343312	381.22236	494.306424	1047.592435
726.368141	2	21.99	29.99	722.361041	525.289488	670.349745	952.518936	1049.5717
519.79474	2	25.8	33.8	515.787641	463.252708	471.265287	608.324199	721.408263
582.264001	2	26.02	34.02	578.256902	438.726326	593.3133	779.392613	876.445377
836.873027	2	31.17	39.17	832.865927	844.413802	915.450916	986.48803	1115.530623
600.799697	2	28.68	36.68	596.792597	454.311509	889.469149	976.501178	1063.533206
519.260505	2	27.13	35.13	514.256371	375.704637	443.212407	653.349235	750.401999
690.8899	2	29.61	37.61	686.882801	613.339515	726.423579	863.482491	1026.545819
495.273306	2	30.38	38.38	491.266207	417.258745	605.338452	734.381045	805.418159
472.768191	2	31.05	39.05	468.761092	367.279481	415.25472	593.374838	692.443252
945.016558	2	31.99	39.99	941.009458	717.431932	781.953229	947.576391	1075.671354
448.749999	2	31.21	39.21	444.742899	439.275458	611.323865	724.407929	795.445043
825.427684	2	32.98	40.98	821.399012	733.367095	965.503838	1080.530781	1208.589359
544.75539	2	33.98	41.98	539.751255	389.217098	639.312455	696.333919	824.392497
481.294485	2	35.58	43.58	476.290351	431.760278	442.264777	579.323689	692.407753
686.840617	2	35.73	43.73	681.836482	660.283146	788.378109	889.425788	1002.509852
720.358827	2	33.75	41.75	716.351728	684.32901	812.387587	925.471651	1140.562257
498.794406	2	36.5	44.5	494.787307	381.295131	494.379195	710.453816	797.485845
943.925397	2	36.25	44.25	939.918297	381.22236	478.275124	1140.529895	1211.567008
578.813436	2	37.47	45.47	573.809302	421.733926	559.30737	745.407812	842.460576
798.391624	2	38.29	46.29	794.384525	687.340777	824.399689	1066.501194	1179.585258
650.889812	2	39.11	47.11	645.885678	663.356052	776.440116	875.50853	1088.619871
751.345197	2	37.89	45.89	747.338097	558.765323	727.364684	1116.52337	1173.544833
509.288957	2	39.22	47.22	505.281857	504.290774	605.338452	734.381045	833.449459
946.964828	2	39.02	47.02	941.960693	786.397976	998.477683	1135.536595	1222.568623
961.974032	2	39.6	47.6	957.966933	812.406214	813.407797	861.934179	1343.639127
730.809798	2	38.73	46.73	726.802699	512.280603	772.363681	1060.452907	1232.501314
643.808773	2	38.56	46.56	639.801674	539.327888	667.386465	781.429393	1024.514913
711.784106	2	39.58	47.58	707.777007	562.259868	725.323196	885.353845	956.390958
793.452342	2	42.03	50.03	789.445243	818.454502	889.491616	1018.534209	1131.618273
548.799166	2	41.39	49.39	544.792066	500.237693	672.286099	771.354513	884.438577
651.842616	2	42.38	50.38	647.835516	816.434144	887.471257	974.503286	1075.550964
928.006633	2	43.12	51.12	923.002499	722.382549	810.470747	881.507861	1018.566773
671.402644	2	44.21	52.21	665.848092	608.39697	721.481034	822.528713	969.597127
831.943058	2	43.48	51.48	827.935959	440.259474	737.42833	1176.635028	1334.704171
964.420362	2	43.52	51.52	959.416227	578.32844	1020.491894	1107.523922	1194.55595
736.439757	2	46.19	54.19	732.432658	515.81039	693.438501	893.554593	1030.613505
845.898513	2	44.29	52.29	841.891414	558.297316	822.408323	893.445437	1119.540794
634.787084	2	45.14	53.14	629.782949	679.292114	792.376178	893.423856	990.47662
905.940959	2	46.92	54.92	900.936824	645.327242	1095.54168	1192.594444	1289.647208
846.910704	2	46.55	54.55	842.903605	712.375566	994.508371	1093.576785	1289.697963
674.326602	2	48.48	56.48	670.319502	516.773277	635.327888	748.411952	895.480365
764.366849	2	48.28	56.28	760.35975	644.29771	943.482216	1014.51933
571.780776	2	51.22	59.22	567.773676	359.21688	698.396301	845.464715	1005.495364
782.372466	2	48.98	56.98	778.365366	542.266016	1001.498929	1058.520392	1171.604456
710.852432	2	51.42	59.42	705.848298	759.387077	872.471141	973.51882	1074.566498
898.425861	2	50.77	58.77	894.418761	941.477799	1028.509828	1188.540476	1301.62454
558.285891	2	51.55	59.55	554.278791	522.767334	671.363621	818.432035	947.474628
812.354707	2	51.2	59.2	808.347608	603.338058	690.370087	850.400735	921.437849
772.413937	2	52.71	60.71	768.406837	552.282194	608.824226	1103.557112	1331.668119
894.463736	2	53.08	61.08	889.459601	794.439447	907.523511	978.560625	1236.645811
994.416222	2	51.98	59.98	990.409122	474.280209	637.343538	1197.514973	1296.583387
733.853487	2	53.17	61.17	728.849352	862.465662	933.502776	1034.550454	1121.582482
744.382411	2	53.19	61.19	739.378277	856.476226	927.51334	1101.577397	1273.625804
649.863351	2	54.47	62.47	645.856252	729.402115	857.460693	970.544757	1098.603334
662.862297	2	55.32	63.32	658.855198	380.238344	483.251851	769.375249	965.496427
615.329253	2	55.16	63.16	610.325119	612.333919	775.397248	889.440175	1002.524239
529.815251	2	55.99	63.99	524.811116	456.280427	569.364491	782.475832	945.539161
630.292759	2	56.17	64.17	626.285659	485.259808	782.392279	897.419222	1044.487636
771.395322	2	56.28	64.28	766.391187	895.45074	1042.519154	1129.551182	1329.630889
688.376626	2	57.93	65.93	684.369526	389.227445	460.264559	630.370087	1021.51927
677.33357	2	60.15	68.15	673.32647	715.353451	935.438243	1082.506657	1240.575799
436.75201	2	60.51	68.51	432.74491	426.280209	497.317323	610.401387	757.469801
692.860061	2	60.83	68.83	687.855926	731.338019	844.422083	1040.54326	1184.596753
958.452173	2	60.56	68.56	954.445073	670.349745	783.433809	897.476737	1181.625192
742.397755	2	61.87	69.87	738.390656	710.381045	895.461087	1008.545151	1242.645593
554.78669	2	62.05	70.05	549.782556	575.317541	688.401605	803.428548	874.465662
504.830792	2	63.41	71.41	500.823692	454.311509	555.359188	668.443252	838.548779
680.36075	2	62.44	70.44	675.356616	498.77104	785.439113	899.48204	996.534804
795.431707	2	63.19	71.19	790.427573	731.384226	1136.597404	1251.624347	1364.708411
788.890069	2	63.06	71.06	783.885935	926.481706	1055.524299	1126.561413	1227.609091
757.403038	2	63.83	71.83	753.388979	869.460693	970.508371	1057.5404	1186.582993
962.462118	2	63.53	71.53	957.457984	924.42967	1053.472263	1223.577791	1336.661855
680.863548	2	65.22	73.22	676.856449	616.302795	730.345722	843.429786	956.51385
882.494404	2	65.29	73.29	878.487304	580.354437	667.386465	980.586622	1176.707799
544.791775	2	65.53	73.53	539.787641	548.270256	734.349569	847.433633	918.470747
900.451159	2	65.29	73.29	895.447025	972.513675	1119.582088	1232.666152	1331.734566
491.757824	2	64.49	72.49	487.750724	454.29038	582.348957	653.386071	752.454485
652.337078	2	66.27	74.27	647.332944	613.369576	728.396519	841.480583	1026.560625
683.804223	2	66.32	74.32	678.800088	642.294363	771.336956	870.40537	1017.473784
614.813436	2	66.11	74.11	609.809302	683.386289	812.428882	927.455825	1040.539889
766.94233	2	67.59	75.59	762.93523	692.406866	763.44398	891.502558	1004.586622
662.402309	2	68.22	76.22	658.39521	769.454545	840.491658	953.575722	1040.607751
799.893034	2	67.71	75.71	795.885935	453.291108	982.508371	1111.550964	1368.68852
777.394878	2	67.9	75.9	773.387779	480.290774	609.333367	948.512788	1305.666388
539.273219	2	69.72	77.72	534.269084	525.280761	638.364825	785.433239	914.475832
746.429055	2	69.04	77.04	742.421956	582.333701	782.449794	992.586622	1105.670686
817.870102	2	69.56	77.56	812.865968	612.316161	759.384575	1076.489116	1173.54188
873.883741	2	70.13	78.13	868.879607	723.822621	960.390131	1089.432724	1202.516788
541.312235	2	71.48	79.48	537.305135	440.295859	716.443252	787.480365	934.548779
698.847041	2	69.49	77.49	694.839941	425.259808	538.343872	637.412286	865.505534
958.001017	2	72.53	80.53	952.996882	513.301891	910.513281	1154.582817	1301.651231
991.007984	2	72.09	80.09	986.00385	804.407906	1107.603218	1221.646145	1322.693824
817.456048	2	73.21	81.21	812.451913	604.824138	640.342695	702.417255	1208.641
1126.054509	2	73.65	81.65	1121.050374	711.365948	874.429276	1060.529719	1372.673088
744.894848	2	74.85	82.85	740.887749	540.286751	782.413408	895.497472	1042.565886
746.423882	2	74.79	82.79	741.419748	395.264049	710.407084	993.56029	1163.665818
977.490285	2	75.29	83.29	972.48615	798.408232	1071.51334	1215.566832	1328.650896
966.474969	2	78.92	86.92	961.470834	605.318209	1033.560565	1104.597679	1233.640272
732.410243	2	78.61	86.61	727.406109	382.220455	763.433633	961.534076	1074.61814
643.415132	2	80.07	88.07	638.410997	501.820336	693.428154	806.512218	1002.633396
910.024383	2	80.15	88.15	906.017283	702.900465	1066.598249	1179.682313
855.481819	2	82.21	90.21	851.47472	825.470863	938.554927	1051.638991	1138.67102
762.924049	2	84.27	92.27	757.919915	706.382017	982.555539	1186.645417	1314.703995
1032.038021	2	84.44	92.44	1028.030922	830.46505	943.549114	1147.638991	1276.681585
910.471452	2	83.5	91.5	906.464352	408.269644	479.306758	1072.555321	1274.614293
930.932603	2	85.7	93.7	925.928468	742.86346	996.477289	1143.545703	1387.666881
962.990737	2	85.48	93.48	958.983637	935.492387	1036.540065	1183.608479	1254.645593
729.918767	2	85.18	93.18	724.914632	496.299768	668.371367	991.592259	1187.713437
1034.544203	2	93.88	101.88	1029.540068	695.386289	826.426774	941.453717	1054.537781
961.950992	2	92.62	100.62	956.946858	371.206534	932.428882	1045.512946	1146.560625
974.487939	2	96.58	104.58	969.483804	1067.623559	1168.671238	1267.739652	1382.766595
704.36075	2	96.86	104.86	699.356616	661.390706	808.45912	879.496234	994.523177
994.963577	2	99.88	107.88	989.959442	881.400081	1077.539161	1237.56981

## Sheet: Table S8
Table S8. Hybrid-PRM/DIA API input list for triggering of MSxPRM scans of the 60 TAA peptides.
Parent Ion	Parent Charge	Retention Time Low	Retention Time High	Triggered Mass	Parent Ion Fragments
418.716068	2	10.36	18.36	413.711933	467.260026	524.28149	621.334254	678.355717
488.771177	2	14.06	22.06	483.767043	432.229145	488.285512	625.344424	726.392103
444.709819	2	15.15	23.15	440.70272	442.253994	513.291108	673.321757	801.380334
456.736891	2	17.06	25.06	452.729792	379.217943	526.286357	639.370421	726.402449
602.350411	2	21.78	29.78	598.343312	381.22236	494.306424	1047.592435
726.368141	2	21.99	29.99	722.361041	525.289488	670.349745	952.518936	1049.5717
519.79474	2	25.8	33.8	515.787641	463.252708	471.265287	608.324199	721.408263
582.264001	2	26.02	34.02	578.256902	438.726326	593.3133	779.392613	876.445377
836.873027	2	31.17	39.17	832.865927	844.413802	915.450916	986.48803	1115.530623
690.8899	2	29.61	37.61	686.882801	613.339515	726.423579	863.482491	1026.545819
495.273306	2	30.38	38.38	491.266207	417.258745	605.338452	734.381045	805.418159
945.016558	2	31.99	39.99	941.009458	717.431932	781.953229	947.576391	1075.671354
544.75539	2	33.98	41.98	539.751255	389.217098	639.312455	696.333919	824.392497
481.294485	2	35.58	43.58	476.290351	431.760278	442.264777	579.323689	692.407753
720.358827	2	33.75	41.75	716.351728	684.32901	812.387587	925.471651	1140.562257
498.794406	2	36.5	44.5	494.787307	381.295131	494.379195	710.453816	797.485845
578.813436	2	37.47	45.47	573.809302	421.733926	559.30737	745.407812	842.460576
798.391624	2	38.29	46.29	794.384525	687.340777	824.399689	1066.501194	1179.585258
509.288957	2	39.22	47.22	505.281857	504.290774	605.338452	734.381045	833.449459
961.974032	2	39.6	47.6	957.966933	812.406214	813.407797	861.934179	1343.639127
548.799166	2	41.39	49.39	544.792066	500.237693	672.286099	771.354513	884.438577
651.842616	2	42.38	50.38	647.835516	816.434144	887.471257	974.503286	1075.550964
671.402644	2	44.21	52.21	665.848092	608.39697	721.481034	822.528713	969.597127
831.943058	2	43.48	51.48	827.935959	440.259474	737.42833	1176.635028	1334.704171
736.439757	2	46.19	54.19	732.432658	515.81039	693.438501	893.554593	1030.613505
634.787084	2	45.14	53.14	629.782949	679.292114	792.376178	893.423856	990.47662
846.910704	2	46.55	54.55	842.903605	712.375566	994.508371	1093.576785	1289.697963
674.326602	2	48.48	56.48	670.319502	516.773277	635.327888	748.411952	895.480365
764.366849	2	48.28	56.28	760.35975	644.29771	943.482216	1014.51933
782.372466	2	48.98	56.98	778.365366	542.266016	1001.498929	1058.520392	1171.604456
710.852432	2	51.42	59.42	705.848298	759.387077	872.471141	973.51882	1074.566498
812.354707	2	51.2	59.2	808.347608	603.338058	690.370087	850.400735	921.437849
772.413937	2	52.71	60.71	768.406837	552.282194	608.824226	1103.557112	1331.668119
733.853487	2	53.17	61.17	728.849352	862.465662	933.502776	1034.550454	1121.582482
662.862297	2	55.32	63.32	658.855198	380.238344	483.251851	769.375249	965.496427
529.815251	2	55.99	63.99	524.811116	456.280427	569.364491	782.475832	945.539161
630.292759	2	56.17	64.17	626.285659	485.259808	782.392279	897.419222	1044.487636
688.376626	2	57.93	65.93	684.369526	389.227445	460.264559	630.370087	1021.51927
677.33357	2	60.15	68.15	673.32647	715.353451	935.438243	1082.506657	1240.575799
504.830792	2	63.41	71.41	500.823692	454.311509	555.359188	668.443252	838.548779
795.431707	2	63.19	71.19	790.427573	731.384226	1136.597404	1251.624347	1364.708411
680.863548	2	65.22	73.22	676.856449	616.302795	730.345722	843.429786	956.51385
491.757824	2	64.49	72.49	487.750724	454.29038	582.348957	653.386071	752.454485
662.402309	2	68.22	76.22	658.39521	769.454545	840.491658	953.575722	1040.607751
746.429055	2	69.04	77.04	742.421956	582.333701	782.449794	992.586622	1105.670686
817.870102	2	69.56	77.56	812.865968	612.316161	759.384575	1076.489116	1173.54188
698.847041	2	69.49	77.49	694.839941	425.259808	538.343872	637.412286	865.505534
991.007984	2	72.09	80.09	986.00385	804.407906	1107.603218	1221.646145	1322.693824
1126.054509	2	73.65	81.65	1121.050374	711.365948	874.429276	1060.529719	1372.673088
744.894848	2	74.85	82.85	740.887749	540.286751	782.413408	895.497472	1042.565886
643.415132	2	80.07	88.07	638.410997	501.820336	693.428154	806.512218	1002.633396
910.024383	2	80.15	88.15	906.017283	702.900465	1066.598249	1179.682313
855.481819	2	82.21	90.21	851.47472	825.470863	938.554927	1051.638991	1138.67102
762.924049	2	84.27	92.27	757.919915	706.382017	982.555539	1186.645417	1314.703995
930.932603	2	85.7	93.7	925.928468	742.86346	996.477289	1143.545703	1387.666881
962.990737	2	85.48	93.48	958.983637	935.492387	1036.540065	1183.608479	1254.645593
729.918767	2	85.18	93.18	724.914632	496.299768	668.371367	991.592259	1187.713437
961.950992	2	92.62	100.62	956.946858	371.206534	932.428882	1045.512946	1146.560625
974.487939	2	96.58	104.58	969.483804	1067.623559	1168.671238	1267.739652	1382.766595
994.963577	2	99.88	107.88	989.959442	881.400081	1077.539161	1237.56981

## Sheet: Table S9
Table S9. Hybrid-PRM/DIA API input list for triggering of MSxPRM scans of the 30 melanoma AQUA peptides.
Parent Ion	Parent Charge	Retention Time Low	Retention Time High	Triggered Mass	Parent Ion Fragments
492760475	2	20.29	26.29	487756341	438269862	553296805	700365219	799433633
493762909	2	33.0	39.0	489755809	382253994	439275458	625354771	724423185
525836074	2	50.58	56.58	521828974	469294042	597369752	710453816	824496744
534271451	3	22.98	28.98	531600052	472264559	635327888	748411952	895480365
539287389	2	5.89	12.89	534283254	428212741	525265505	638349569	735402333
542774114	2	20.27	28.27	537769979	428249127	541333191	727412504	842439447
544793461	2	35.45	45.45	539789326	619325997	732410061	845494125
55478669	2	32.66	38.66	549782556	575317541	688401605	803428548	874465662
562302704	2	19.81	25.81	55729857	595380141	652401605	781444198	910486791
566852058	2	32.98	38.98	562844959	510310026	549385008	719490536	882553865
599849713	2	25.72	31.72	595842613	515804774	666391216	933549508	1030602272
609875839	2	39.89	45.89	604871705	539353926	766480918	895523511	1008607575
610792701	2	12.61	18.61	605788566	66135432	775397248	904439841	975476955
619355162	2	49.88	55.88	615348063	668385737	838491265	895512728	966549842
623299591	3	20.41	26.41	619963501	57130737	684391434	785439113	945469761
638300781	2	11.96	17.96	634293681	410248909	61230788	832392673	961435266
650847367	2	35.39	41.39	646840267	59829223	711376294	810444708	973508037
651344991	2	24.16	30.16	647337892	509353708	824460358	925508037	1088571365
667886935	2	27.00	34	662882801	635349904	748433968	847502382	94855006
678374083	2	28.98	34.98	674366984	785439563	856476677	913498141	1026582205
692824001	2	30.00	36.00	687819866	628328834	725381598	872450012	103551334
711052384	3	61.62	67.62	708380984	575317991	861409326	1031514854	1132562532
720855301	2	36.03	42.03	715851166	462233477	837376512	950460576	1178571583
722370064	2	48.95	54.95	717365929	609341647	708410061	821494125	922541804
725371206	2	46.24	52.24	721364107	747376294	862403237	961471651	1189582658
805057942	3	36.82	42.82	801721852	731301633	965402075	1150482117	1297550531
847464158	2	43.75	49.75	843457058	470270038	583354102	895533858	1137635363
848450628	2	34.64	40.64	843446494	966524239	1079608303	1242671632	1313708746
849476646	2	40.19	46.19	844472511	966524239	1079608303	1242671632	1299693096
859953004	2	51.38	57.38	854948869	468259298	995445655	1165551182	1278635246

## Sheet: Table S10
Table S10. PRM scheduling list of the 30 melanoma AQUA peptides plus 11 iRT peptides.
Compound	Formula	Adduct	m/z	z	t start (min)	t stop (min)	HCD Collision Energies (%)	Polarity
LGGNEQVTR (light)		(no adduct)	4872567	2	2024-02-08	2024-02-14	30	Positive
GQVFDVGPR (heavy)		(no adduct)	4927605	2	22.88	28.88	30	Positive
DFVWGLNK (heavy)		(no adduct)	4937629	2	34.99	40.99	30	Positive
LINLTDILK (heavy)		(no adduct)	5258361	2	50.98	56.98	30	Positive
PREDAHFIYGYPK (heavy)		(no adduct)	5342715	3	24.63	30.63	30	Positive
EGRPLPEGGR (heavy)		(no adduct)	5392874	2	8.14	14.14	30	Positive
NQDWLGVSR (heavy)		(no adduct)	5427741	2	24.73	30.73	30	Positive
DQIIFMVGR (heavy)		(no adduct)	5447935	2	37.72	43.72	30	Positive
YILAGVENSK (light)		(no adduct)	547298	2	23.34	29.34	30	Positive
SFADINLYR (heavy)		(no adduct)	5547867	2	33.94	39.94	30	Positive
GGVEEGPTVLR (heavy)		(no adduct)	5623027	2	20.76	26.76	30	Positive
LHYGLPVVVK (heavy)		(no adduct)	5668521	2	34.72	40.72	30	Positive
APPPGLPAETIK (heavy)		(no adduct)	5998497	2	27.84	33.84	30	Positive
IPLENLQIIR (heavy)		(no adduct)	6098758	2	41.72	47.72	30	Positive
GSTAENAEYLR (heavy)		(no adduct)	6107927	2	14.86	20.86	30	Positive
TGIAGGLWDVLK (heavy)		(no adduct)	6193552	2	50.03	56.03	30	Positive
GTFIIDPGGVIR (light)		(no adduct)	6228535	2	43.11	49.11	30	Positive
AAHTEDINAC[+57.021464]TLTTSPR (heavy)		(no adduct)	6232996	3	22.32	28.32	30	Positive
GTFIIDPAAVIR (light)		(no adduct)	6368692	2	49.42	55.42	30	Positive
NTVEGYSDPTGK (heavy)		(no adduct)	6383008	2	12.93	18.93	30	Positive
GAGSSEPVTGLDAK (light)		(no adduct)	6448226	2	17.42	23.42	30	Positive
DLVYVLAEENK (heavy)		(no adduct)	6508474	2	36.28	42.28	30	Positive
NVYTGEEILQK (heavy)		(no adduct)	651345	2	24.75	30.75	30	Positive
TATITVLPQQPR (heavy)		(no adduct)	6678869	2	2024-05-29	35.5	30	Positive
TPVISGGPYEYR (light)		(no adduct)	6698381	2	26.92	32.92	30	Positive
ISELGAGNGGVVFK (heavy)		(no adduct)	6783741	2	31.06	37.06	30	Positive
VEATFGVDESNAK (light)		(no adduct)	6838279	2	20.52	26.52	30	Positive
TPVITGAPYEYR (light)		(no adduct)	6838537	2	28.96	34.96	30	Positive
YGEYFPGTGDLR (heavy)		(no adduct)	692824	2	31.38	37.38	30	Positive
DGLDAASYYAPVR (light)		(no adduct)	6993384	2	31.77	37.77	30	Positive
ILGNLDFLITGLNGDPWHK (heavy)		(no adduct)	7110524	3	61.49	67.49	30	Positive
YVDILPYDYNR (heavy)		(no adduct)	7208553	2	36.97	42.97	30	Positive
GYDWTLVPMPVR (heavy)		(no adduct)	7223701	2	49.38	55.38	30	Positive
LFDLVDGFAESTK (heavy)		(no adduct)	7253712	2	46.76	52.76	30	Positive
ADVTPADFSEWSK (light)		(no adduct)	7268357	2	34.36	40.36	30	Positive
LFLQFGAQGSPFLK (light)		(no adduct)	7769298	2	53.1	59.1	30	Positive
LQAAQLPHTGVFGQSFSC[+57.021464]PSDR (heavy)		(no adduct)	8050579	3	38.53	44.53	30	Positive
DQLSLGNAALQITDVK (heavy)		(no adduct)	8474642	2	43.86	49.86	30	Positive
VADPAYLPTQQDVLR (heavy)		(no adduct)	8484506	2	35.39	41.39	30	Positive
IATLGYLPTQQDVLR (heavy)		(no adduct)	8494766	2	42.51	48.51	30	Positive
ILDVIGLPGEEDWPR (heavy)		(no adduct)	859953	2	51.81	57.81	30	Positive

[truncated: 2 more sheets: Table S11, Table S12]
